# Supplementary material for: Characterising COVID-19 empirical research production in Latin America and the Caribbean: A scoping review
Source: PLoS One. 2022 Feb 16;17(2):e0263981. doi: 10.1371/journal.pone.0263981 (PMC8849471; doi:10.1371/journal.pone.0263981)
Supplement: S1 Data — (XLSX) [file pone.0263981.s003.xlsx]

## Sheet: Data extraction
Article information					Characteristics of the study							Research question				WHO classification ("X" in every relevant category)											Funding of the study								Journal or institution where it is published	Geographical distribution
Leading author	Date of publication		Title	URL link	Data sources 1	Data sources 2	Broad methodology paradigm	Study design 1	Study design 2	Status of the study 1) Completed 2) Ongoing	Is this a conference abstract? 1) Yes 2) No Blank means No	Research question/aim (stated by authors)	Type of research question 1	Type of research question 2	Type of research question 3	Virus natural history, transmission and diagnostics	Animal and environmental research on the virus origin, and management measures at the human-animal interface	Epidemiological studies	Clinical management	Infection prevention and control, including health care workers'protection	Candidate therapeutics R&d	Candidate vaccines R&D	Ethics considerations for research	Social sciences in the outbreak response	Health systems arrangements	Other	Funding statement (If not reported, type "Not reported")	Type of funding (Leave empty if no funding or not reported)								Geographical scope 1) Includes population from countries in the Region only 2) Includes population from countries outside the Region as well	Countries ("X" in every country that is considered in the study)
	Month	Year																										Government and public funds	International organizations	Universities or research centres	NGOs	Private companies	Public private entity	Other			Antigua and Barbuda	Argentina	Bahamas	Barbados	Belize	Bolivia	Brazil	Chile	Colombia	Costa Rica	Cuba	Dominica	Dominican Republic
Aguiar	August	2020	Value of preoperative testing for SARS‐CoV‐2 for elective surgeries in a cancer center during the peak of pandemic in Brazil	https://www.ncbi.nlm.nih.gov/pmc/articles/PMC7436621/	Directly humans		Quantitative	Cross-sectional study		Completed		to report the results of a strategy of preoperative screening based on reverse transcription‐polymerase chain reaction (RT‐PCR) test, among asymptomatic patients, in a cancer center, during the peak of pandemic in Brazil.	How and why it works							X							Not reported								ClinicalTrials.gov	Only countries from the Region							X
Lobo	August	2020	COVID-19 epidemic in Brazil: where we at?.	https://www.sciencedirect.com/science/article/pii/S1201971220304793	Databases		Quantitative	Descriptive time series		Completed		To analyze the trends of COVID-19 in Brazil in 2020 by Federal Units (FU).	Magnitude of the problem			X		X									This research did not receive any specific grant from funding agencies in the public, commercial, or not-for-profit sectors								International Journal of Infectious Diseases	Only countries from the Region							x
Ciampi	May	2020	COVID-19 pandemic: The experience of a multiple sclerosis centre in Chile.	https://www.ncbi.nlm.nih.gov/pmc/articles/PMC7229721/	Directly humans		Quantitative	Cross-sectional study		Completed		To rapidly collect updated information about the current status of Multiple Sclerosis patients of a healthcare network, with an emphasis on social and COVID-19-related information.	Magnitude of the problem						X						x		No funding was involved in the development of this text.								Mult Scler Relat Disord	Only countries from the Region								x
Acuna-Zegarra	May	2020	Modeling behavioral change and COVID-19 containment in Mexico: A trade-off between lockdown and compliance.	https://www.sciencedirect.com/science/article/pii/S0025556420300596	Databases		Quantitative	Simulation model used to predict		Completed		To explore the effect of behavioral changes required to lower community transmission by introducing a time-varying contact rate, and the consequences of disease spread in a population subject to suspension of non-essential activities	Implementation barriers and facilitators	How and why it works	Magnitude of the problem			X		X							Not reported								Mathematical Biosciences	Only countries from the Region
Alvarez-Diaz	June	2020	Molecular analysis of several in-house rRT-PCR protocols for SARS-CoV-2 detection in the context of genetic variability of the virus in Colombia.	https://www.sciencedirect.com/science/article/pii/S1567134820302215	Inert sources		Basic science	Basic sciences		Completed		To describe the genetic variability of Colombian SARS-CoV-2 genomes in hybridization regions of oligonucleotides of the main in-house methods for SARS-CoV-2 detection, RNA samples with confirmed SARS-CoV-2 molecular diagnosis were processed through next-generation sequencing.	To describe a population			X											This study was funded by the Instituto Nacional de Salud, in Bogotá D.C., Colombia.	X							Infection, Genetics and Evolution	Only countries from the Region									x
Cruz	June	2020	Social distancing in Sao Paulo State: demonstrating the reduction in cases using time series analysis of deaths due to COVID-19.	https://www.scielo.br/scielo.php?script=sci_arttext&pid=S1415-790X2020000100202	Databases		Quantitative	Interrupted time series		Completed		To estimate the impact of social distancing in São Paulo State on the number of cases using time series analysis of deaths due to COVID-19.	Benefits and harms of an intervention							X							Financial support: none								Revista Brasileira de Epidemiologia	Only countries from the Region							x
Alejandro	August	2020	Socio-demographic and Clinical Characteristics of Adults with SARS-CoV-2 Infection in Two Hospitals in Bogota, Colombia	https://www.medrxiv.org/content/10.1101/2020.08.13.20167445v2.full.pdf	Directly humans		Quantitative	Cohort study		Completed		To analyze demographic and socio-economic information, symptoms, comorbidities, laboratory test results, therapeutic management, clinical outcomes and complications of 122 adult patients with SARS-CoV-2 in Colombia diagnosed and managed at two medium-sized, tertiary private Hospitals.	To describe a population						X								No external funding								medRxiv	Only countries from the Region									x
Johnson	June	2020	[Emotions, concerns and reflections regarding the COVID-19 pandemic in Argentina].		Directly humans		Qualitative	Cross-sectional study		Completed		The scope of this work is to explore the feelings and expectations that COVID-19 has generated in Argentina during the first stage of the pandemic	To describe a population	Views and preferences										x			Not reported								Rev Clin Esp.	Only countries from the Region		x
Burgos	June	2020	[Impact of the COVID-19 pandemic on heart failure hospitalizations].	http://www.medicinabuenosaires.com/PMID/32442961.pdf	Directly humans		Quantitative	Cross-sectional study		Completed		l impacto de COVID-19 en el número de hospitalizaciones por insuficiencia cardíaca aguda descompensada en un centro de alta complejidad de cardiología en la Ciudad de Buenos Aires	To describe a population					X									Not reported								salud pública de méxico	Only countries from the Region		X
Valerio	October	2020	A Bayesian estimate of the COVID-19 infection fatality rate in Brazil based on a random seroprevalence survey	https://www.medrxiv.org/content/10.1101/2020.08.18.20177626v2.full.pdf	Databases		Quantitative	Simulation model used to predict		Completed		To infer the infection fatality rate (IFR) of SARS-CoV-2 in Brazil by combining three datasets.	Magnitude of the problem	To describe a population				X									This project has not received any funding								medRxiv	Only countries from the Region							X
Cristiana Costa	June	2020	A population-based study of the prevalence of COVID-19 infection in Espirito Santo, Brazil: methodology and results of the first stage	https://www.medrxiv.org/content/10.1101/2020.06.13.20130559v1.full.pdf	Directly humans		Quantitative	Cross-sectional study		Completed		The main step, called study of prevalence, plans to ascertain the percent of residents in Espírito Santo infected with SARS-CoV-2, to establish the frequency of asymptomatic or subclinical episodes and to establish the disease spreading during 45 days every two weeks, as an approach to measure its speed. The second step, designated extension study, aims to establish the extension of the disease t…	Magnitude of the problem					X		X							Nésio Fernandes de Medeiros Junior is the head of the Espírito Santo Department of Health, which funded this study.	X							MedRixV	Only countries from the Region							X
Schinkothe	June	2020	A Web- and App-Based Connected Care Solution for COVID-19 In- and Outpatient Care: Qualitative Study and Application Development.	http://publichealth.jmir.org/2020/2/e19033/	Directly humans		Qualitative	Qualitative		Completed		Unstructured interviews with physicians in different countries involved in COVID-19 patient care were conducted to identify all the scenarios where telemedicine or connected care solutions could improve patient care	Views and preferences												x		Not reported								JMIR PUBLIC HEALTH AND SURVEILLANCE	Countries outside the Region as well		x
Rezende	April	2020	Adults at high-risk of severe coronavirus disease-2019 (Covid-19) in Brazil.	https://www.revistas.usp.br/rsp/article/view/171206	Databases		Quantitative	Cross-sectional study		Completed		we propose a calculation of the proportion and total number of the general adult population who may be at higher risk for severe Covid-19, based on routinely collected data from a nationwide, household-based survey in Brazil	To describe a population					X									Not reported								Rev Saude Publica	Only countries from the Region							X
Mayol	June	2020	An international survey in Latin America on the practice of interventional cardiology during the COVID-19 pandemic, with aÂ particular focus on myocardial infarction	https://www.ncbi.nlm.nih.gov/pmc/articles/PMC7325476/	Directly humans		Quantitative	Descriptive time series		Completed		To quantify the degree of variation in care activity in interventional cardiology services due to the COVID-19 pandemic, with particular attention to STEMI. A secondary objective was to analyse the changes in the diagnosis and treatment of acute myocardial infarction with ST-segment elevation.	Magnitude of the problem					X									This research received no specific grant from any funding agency in the public, commercial, or not-for-profit sectors. The work of researchers was performed on an honorary basis. The Google Forms survey format is free to use.								Netherlands Heart Journal	Only countries from the Region		X			X	X	X	X	X	X	X		X
Gustavo Barcelos	October	2020	Analytical sensitivity and specificity of two RT-qPCR protocols for SARS-CoV-2 detection performed in an automated workflow	https://www.mdpi.com/2073-4425/11/10/1183	Directly humans		Quantitative	Cohort study		Completed		To investigate the analytical performance of two interim RT-qPCR protocols (Charité and Centers for Disease Control (CDC)) for the qualitative detection of SARS-CoV-2 executed in a fully automated platform	Diagnostic accuracy			X											This work was entirely funded by Sabin Laboratory—equipment, reagents, and professionals (authors).					X			Genes	Only countries from the Region							X
Teixeira	July	2020	Anxiety-related psychological impacts in the COVID-19 pandemic on cardiovascular diseases and diabetes	https://preprints.scielo.org/index.php/scielo/preprint/view/1010	Directly humans		Quantitative	Cross-sectional study		Completed		s to assess the fear and peri-traumatic stress during the Covid-19 in Brazil	To describe a population											X			Not reported								Preprint	Only countries from the Region							X
Costa	April	2020	Apontamentos sobre a dimensÃ£o territorial da pandemia da Covid-19 e os fatores que contribuem para aumentar a vulnerabilidade socioespacial nas unidades de desenvolvimento humano de Ã¡reas metropolitanas brasileiras	https://www.researchgate.net/publication/341215954_Apontamentos_sobre_a_Dimensao_Territorial_da_Pandemia_da_Covid-19_e_os_Fatores_que_Contribuem_para_Aumentar_a_Vulnerabilidade_Socioespacial_nas_Unidades_de_Desenvolvimento_Humano_de_Areas_Metropolitan	Databases		Quantitative	Cross-sectional study		Completed		tratar de aspectos ligados à dimensão territorial da pandemia, sobretudo no que diz respeito aos espaços intramunicipais das principais metrópoles brasileiras	To describe a population					X									Not reported								Diretoria de Estudos e Políticas Regionais, Urbanas e Ambientais	Only countries from the Region							X
Alejandro	July	2020	CCOFEE-GI Study: Colombian COVID19 First Experience in Gastroentrology. Characterization of digestive manifestations in patients diagnosed with COVID-19 at a highly complex institution in Bogota D.C., Colombia	https://www.medrxiv.org/content/10.1101/2020.07.24.20161604v1.full.pdf	Documents		Quantitative	Cross-sectional study		Completed		To broaden our understanding about the behavior of the virus in the digestive tract and its manifestations, development of preventive measures, and diagnostic and therapeutic strategies	To describe a population					X	X								None.								MedRixV	Only countries from the Region									X
Mayla	April	2020	Chloroquine diphosphate in two different dosages as adjunctive therapy of hospitalized patients with severe respiratory syndrome in the context of coronavirus (SARS-CoV-2) infection: Preliminary safety results of a randomized, double-blinded, phase IIb clinical trial (CloroCovid-19 Study)	https://jamanetwork.com/journals/jamanetworkopen/fullarticle/2765499	Directly humans		Quantitative	Randomized controlled trial		Completed		To evaluate the safety and efficacy of 2 CQ dosages in patients with severe COVID-19.	Benefits and harms of an intervention						X								Many members of the CloroCovid-19 Team are funded by Fundação de Amparo à Pesquisa do Estado do Amazonas and Coordination for the Improvement of Higher Education Personnel. ISGlobal receives support from the Spanish Ministry of Science and Innovation through Centro de Excelencia Severo Ochoa 2019-2023 Program (grant, CEX2018-000806-S) and from Generalitat de Catalunya through the Centres de Recer…	X							Jama Network Open	Only countries from the Region							X
Diaz-Guio	June	2020	Cognitive load and performance of health care professionals in donning and doffing PPE before and after a simulation-based educational intervention and its implications during the COVID-19 pandemic for biosafety.	https://www.infezmed.it/media/journal/Vol_28_suppl1_2020_17.pdf	Directly humans		Quantitative	Single before and after		Completed		to assess the cognitive load and the performance of health care professionals in donning and doffing PPE before and after a simulation-based educational intervention	Benefits and harms of an intervention													X	No Funding								Le infezioni in medicina	Only countries from the Region									X
GoiÃ¡s . Secretaria da	May	2020	Comorbidade, idade e letalidade no COVID-19 no estado de GoiÃ¡s	https://docs.bvsalud.org/biblioref/2020/08/1116243/comorbidade-idade-e-letalidade-covid.pdf	Databases		Quantitative	Cross-sectional study		Completed		análises exploratórias a fim de determinar a relação entre a presença de comorbidades (Diabetes, Doenças Cardiovasculares, Doenças Respiratórias e Doenças Imunossupressoras) e a letalidade do COVID-19.	Magnitude of the problem					X									Not reported								Subsecretaria de Saúde Núcleo de Evidências	Only countries from the Region							X
Werberich	July	2020	Computed tomography findings in a Brazilian cohort of 48 patients with pneumonia due to coronavirus disease	https://www.ncbi.nlm.nih.gov/pmc/articles/PMC7375798/	Directly humans		Quantitative	Cross-sectional study		Completed		to identify and describe the common CT features of COVID-19 pneumonia in a large series of Brazilian patients and to compare these with the global findings	To describe a population						X								Not reported								Revista da Sociedade Brasileira de Medicina Tropical	Only countries from the Region							X
Silva	July	2020	Coronavirus disease and basic sanitation: too early to be worried?	https://www.scielo.br/scielo.php?script=sci_arttext&pid=S0037-86822020000100656&tlng=en	Databases		Quantitative	Ecological study		Completed		to verify a possible relationship between basic sanitation indices and coronavirus disease (COVID-19) numbers/rates.	To describe a population				X										Not reported								Revista da Sociedade Brasileira de Medicina Tropical	Only countries from the Region							X
AraÃºjo Neto	Not reported	2020	Correlation between weather, population size and COVID-19 pandemic: a study of Brazilian capitals	https://periodicos.unichristus.edu.br/jhbs/article/view/3358	Databases		Quantitative	Ecological study		Completed		To analyze the correlation between weather, population size and cases of COVID-19 in the capitals of Brazil	To describe a population													X	Not reported								J. Health Biol Sci.	Only countries from the Region							X
Mecler	July	2020	Covid-19 and Dentistry: analysis of available information on a virtual platform. A descriptive and observational study	https://www.researchgate.net/publication/343298564_COVID-19_and_Dentistry_Analysis_of_available_information_on_a_virtual_platform_A_descriptive_and_observational_study	Documents		Quantitative	Other		Completed		To evaluate the information available on the Google® search site concerning the relationship between dentistry and infection with the new coronavirus, and its concurrence with the current literature.	Other											X		X	Not reported								Revista Brasileira de Odontologia	Only countries from the Region							X
Madhuvanti	June	2020	COVID-19 containment in the Caribbean: the experience of Small Island Developing States	https://www.medrxiv.org/content/10.1101/2020.05.27.20114538v1	Databases	Documents	Quantitative	Descriptive time series		Completed		To present a COVID‐19 situation analysis for the Caribbean region during the initial outbreak period (April and May 2020)	Magnitude of the problem	To describe a population				X		X							Not reported								MedRixV	Countries outside the Region as well	X		X	X	X						X	X	X
Patricio	April	2020	COVID-19 Fatality and Comorbidity Risk Factors among Confirmed Patients in Mexico	https://www.medrxiv.org/content/10.1101/2020.04.21.20074591v1.full.pdf	Databases		Quantitative	Cohort study		Completed		To estimate fatality risks based on survival analysis methods, calculated from individual-level data on symptomatic patients confirmed with COVID-19 recently released by the Mexican Ministry of Health	To describe a population	Magnitude of the problem				X									Not reported								MedRixV	Only countries from the Region
Cavalcante	June	2020	COVID-19 in Rio de Janeiro municipality: spatial distribution of the first deaths and cases confirmed	https://doi.org/10.5123/s1679-49742020000300007.	Databases		Quantitative	Ecological study		Completed		to describe the spatial distribution of the first confirmed COVID-19 cases and deaths in Rio de Janeiro. M	Magnitude of the problem					x									Not reported								Epidemiologia e servicos de saude : revista do Sistema Unico de Saude do Brasil	Only countries from the Region							X
Marcia	April	2020	Demand for hospitalization services for COVID-19 patients in Brazil	https://www.medrxiv.org/content/10.1101/2020.03.30.20047662v1.full.pdf	Databases		Quantitative	Simulation model used to predict		Completed		To simulate twelve alternative scenarios of the likely timing of shortage, based on parameters consistently reported for China and Italy, on rates of hospital occupancy for other health conditions observed in Brazil in 2019, and on assumptions of allocation of patients in public and private facilities.	Magnitude of the problem					X							X		273 Biodiversity Conservation, supported by CNPq (grant 465610/2014-5) and FAPEG	X							MedRixV	Only countries from the Region							X
Mendez-Dominguez	June	2020	Demographic and Health Indicators in Correlation to Interstate Variability of Incidence, Confirmation, Hospitalization, and Lethality in Mexico: Preliminary Analysis from Imported and Community Acquired Cases during COVID-19 Outbreak.	https://www.ncbi.nlm.nih.gov/pmc/articles/PMC7344596/	Databases		Quantitative	Cross-sectional study		Completed		s to analyze the incidence, lethality, hospitalization, and confirmation of COVID-19 cases in Mexico.	To describe a population					X									Not reported								International journal of environmental research and public health	Only countries from the Region
Marcos Roberto	June	2020	Detecting space-time clusters of COVID-19 in Brazil: mortality, inequality, socioeconomic vulnerability, and the relative risk of the disease in Brazilian municipalities	https://www.medrxiv.org/content/10.1101/2020.06.14.20131102v1.full.pdf	Databases		Quantitative	Ecological study		Completed		To detect new emerging clusters of COVID-19 in Brazilian municipalities, considering the data from February 25th to June 7th, 2020. When examining these time periods, we intend to compute the evolution of the relative risk of the clusters in different regions and municipalities in Brazil and find associations with mortality rate, vulnerability, and social inequality.	Magnitude of the problem	To describe a population				X									This research did not receive any specific grant from funding agencies in the public, commercial, or not-for-profit sectors.								MedRixV	Only countries from the Region							X
Maria Fernanda	September	2020	Early estimation of the risk factors for hospitalisation and mortality by COVID-19 in Mexico	https://journals.plos.org/plosone/article?id=10.1371/journal.pone.0238905	Databases		Quantitative	Cohort study		Completed		To estimate the risk factors for hospitalization and death in the Mexican population infected by SARS-CoV-2.	Magnitude of the problem	To describe a population	Prognosis			X									This project was supported by a grant from the Secretaría de Educación, Ciencia, Tecnología e Innovación de la Ciudad de México CM-SECTEI/041/2020 "Red colaborativa de Investigación Traslacional para el Envejecimiento Saludable de la Ciudad de México" (RECITES). The funder had no role in study design, data collection and analysis, decision to publish, or preparation of the manuscript.	X							Plos One	Only countries from the Region
Vasquez	June	2020	Early impact of the COVID-19 pandemic on paediatric cancer care in Latin America.		Directly humans		Quantitative	Cross-sectional study		Completed		To examine the potential impact of COVID-19 on the management of children with cancer in Latin America, we did a cross-sectional survey of paediatric oncohaematologists	To describe a population					X							X		Not reported								The Lancet	Only countries from the Region		x				x	x	x	x		x		x
Esquivel-Moynelo	August	2020	Effect and safety of combination of interferon alpha-2b and gamma or interferon alpha-2b for negativization of SARS-CoV-2 viral RNA. Preliminary results of a randomized controlled clinical trial	https://www.medrxiv.org/content/10.1101/2020.07.29.20164251v2.full.pdf	Directly humans		Quantitative	Randomized controlled trial		Completed		To assess the efficacy and safety evaluation of subcutaneous IFN -α2b and IFN-γ administration in patients positive for SARS-CoV-2.	Benefits and harms of an intervention						X								Not reported								MedRixV	Only countries from the Region											X
Rafael	June	2020	Effect of income on the cumulative incidence of COVID-19: an ecological study	https://www.scielo.br/scielo.php?script=sci_arttext&pid=S0104-11692020000100364&tlng=en	Directly humans		Quantitative	Cross-sectional study		Completed		analyze the relationship between per capita income and the cumulative incidence of COVID-19 in the neighborhoods of the city of Rio de Janeiro, RJ, Brazil.	To describe a population					x									Not reported								Revista Latino-Americana de Enfermagem	Only countries from the Region							x
Caicedo-Ochoa	June	2020	Effective Reproductive Number estimation for initial stage of COVID-19 pandemic in Latin American Countries.	https://www.ijidonline.com/article/S1201-9712(20)30285-X/fulltext	Databases		Quantitative	Simulation model used to predict		Completed		estimated the Rt of SARS-Cov2 during the first 10 days of the outbreak in seven Latin American countries and compared it to the Rt in Spain and Italy	Magnitude of the problem					X									No funding								International journal of infectious diseases	Countries outside the Region as well							X	X	X
Auler	August	2020	Evidence that high temperatures and intermediate relative humidity might favor the spread of COVID-19 in tropical climate: A case study for the most affected Brazilian cities.	https://www.sciencedirect.com/science/article/abs/pii/S0048969720326073?via%3Dihub	Databases		Quantitative	Cross-sectional study		Completed		This paper intends to analyze how meteorological conditions such as temperature, humidity and rainfall can affect the spread of COVID-19 in a tropical country. Five cities of Brazil (São Paulo, Rio de Janeiro, Brasília, Manaus and Fortaleza), which had the largest number of confirmed cases according to data of April 13, were selected for this study. The results of this study aim at to present alt…	Other					X									Not reported								Science of the Total Environment	Only countries from the Region							X
Marinelli	June	2020	Evolution of indicators and service capacity at the beginning of the COVID-19 epidemic in Northeast Brazil, 2020.	https://www.scielosp.org/article/ress/2020.v29n3/e2020226/en/	Databases		Quantitative	Cross-sectional study		Completed		o describe the indicators and capacity for health care in the initial phase of the COVID-19 epidemic in the Northeast region of Brazil.	To describe a population					X									Not reported								Epidemiologia e servicos de saude : revista do Sistema Unico de Saude do Brasil	Only countries from the Region							X
Bezerra	June	2020	Factors associated with people's behavior in social isolation during the COVID-19 pandemic.	https://www.scielo.br/pdf/csc/v25s1/en_1413-8123-csc-25-s1-2411.pdf	Directly humans		Quantitative	Cross-sectional study		Completed		This paper presents the results of an opinion poll conducted in Brazil on the perception of social isolation during the COVID-19 pandemic	To describe a population	Views and preferences				X						X			Not reported								Ciência & Saúde Coletiva	Only countries from the Region							X
Marcos	July	2020	Forecasting hospital demand in metropolitan areas during the current COVID-19 pandemic and estimates of lockdown-induced 2nd waves	https://www.medrxiv.org/content/10.1101/2020.07.16.20155721v1.full.pdf	Databases		Quantitative	Simulation model used to predict		Completed		To predict hospital occupancy in metropolitan areas during the current COVID-19 pandemic	Magnitude of the problem					X							X		Not reported								MedRixV	Only countries from the Region
Melo	June	2020	Forecasting the rate of cumulative cases of COVID-19 infection in Northeast Brazil: a Boltzmann function-based modeling study	https://www.scielo.br/scielo.php?script=sci_arttext&pid=S0102-311X2020000604002&lng=en&nrm=iso&tlng=en	Databases		Quantitative	Simulation model used to predict		Completed		To estimate the potential total number of cases of COVID-19 in the Northeast Region of Brazil for the next three months	Magnitude of the problem					X									Not reported								Cadernos de Saúde Pública	Only countries from the Region							X
Costa	March	2020	Health belief model for coronavirus infection risk determinants.	http://www.revistas.usp.br/rsp/article/view/169519	Directly humans		Quantitative	Cross-sectional study		Completed		this study aims to use the expanded health belief model to map the profile of our population in view of the behavioral controls imposed by covid-19 in our country	To describe a population	Views and preferences				X									FAPESP Projeto Temático (2014/26818-2)	x							Rev Saude Publica	Only countries from the Region							x
Centro de EducaciÃ³n Medica e Investigaciones ClÃ­nicas Norberto (Maskin, L Et al.)	August	2020	High dose dexamethasone treatment for Acute Respiratory Distress Syndrome secondary to COVID-19: a structured summary of a study protocol for a randomised controlled trial	https://www.ncbi.nlm.nih.gov/pmc/articles/PMC7447582/	Directly humans		Quantitative	Randomized controlled trial		Ongoing		To randomly evaluate the efficacy and safety of the use of dexamethasone, a parenteral corticosteroid approved in Argentina, in patients with ARDS with confirmed respiratory infection due to SARS-CoV-2 (COVID-19).	Benefits and harms of an intervention						X								There is no funder for this study. There has been no involvement of funding sources in the study design; in the collection, analysis, and interpretation of data; in the writing of this manuscript; or in the decision to submit the article for publication.								Trials	Only countries from the Region		X
Cavalcanti	July	2020	Hydroxychloroquine with or without Azithromycin in Mild-to-Moderate Covid-19	https://www.nejm.org/doi/full/10.1056/nejmoa2019014	Directly humans		Quantitative	Randomized controlled trial		Completed		To assess whether hydroxychloroquine, either alone or in combination with azithromycin, would be effective in improving clinical status at 15 days after hospital admission due to mild-to-moderate Covid-19.	Benefits and harms of an intervention						X		X						Funded by the Coalition Covid-19 Brazil and EMS Pharma; ClinicalTrials.gov number, NCT04322123. opens in new tab.					X		Other	New England Journal of Medicine	Only countries from the Region							X
Silva	May	2020	INFLUENCE OF SOCIAL DISTANCING DUE TO COVID-19 PANDEMIC IN EMERGENCY ATTENDANCE AND HOSPITALIZATIONS IN PEDIATRICS	https://preprints.scielo.org/index.php/scielo/preprint/view/364	Databases	Directly humans	Quantitative	Interrupted time series		Completed		comparar o número de atendimentos em emergências pediátricas e internações hospitalares, considerando um período de tempo no qual vigoravam medidas de distanciamento social e restrição de mobilidade urbana, com o mesmo período em anos anteriores à pandemia da COVID-19	To describe a population												X		Not reported								Preprint	Only countries from the Region							X
Maciel	June	2020	Initial analysis of the spatial correlation between the incidence of COVID-19 and human development in the municipalities of the state of Ceara in Brazil.	https://www.scielo.br/scielo.php?pid=S1415-790X2020000100204&script=sci_arttext&tlng=en	Databases		Quantitative	Ecological study		Completed		To analyze the spatial distribution of the incidence of COVID-19 and its correlation with the municipal human development index (MHDI) of the municipalities of Ceará	To describe a population	Magnitude of the problem				X									This paper was developed in the context of the human macroecology project on the National Institute of Science and Technology (INCT) in Ecology, Evolution and Biodiversity Conservation, supported by CNPq and FAPEG. JAFDF, RD, LCT are also supported by CNPq productivity scholarships	X							Revista Brasileira de Epidemiologia	Only countries from the Region							X
Garcia Filho	June	2020	Internet searches for measures to address COVID-19 in Brazil: a description of searches in the first 100 days of 2020.	https://www.scielosp.org/article/ress/2020.v29n3/e2020191/en/	Databases		Quantitative	Other		Completed		to describe profiles of interest of web search queries related to the Covid-19 epidemic in Brazil.	To describe a population													X	Not reported								Epidemiologia e servicos de saude : revista do Sistema Unico de Saude do Brasil	Only countries from the Region							X
Mario Arturo Ruiz Estrada	July	2020	Is Poverty the Best Allied of COVID-19 in Developing Countries? The Case of Guatemala	https://poseidon01.ssrn.com/delivery.php?ID=530112070066074005091008067100067022009056033020093009075022091091005079125007121023004010006016122030040068029100002113122108056014025055017126082069070028064097095005013071102067004020085123089012092126110109014116084114122065004118127065088124027&EXT=pdf	Databases		Quantitative	Validation of a simulation model		Completed		To prove how poverty can actively help in the rapid spread of COVID-19 infected cases and vice versa (COVID-19 can generate more poverty simultaneously)	Magnitude of the problem					X									Not reported								SSRN	Only countries from the Region
Mayra	September	2020	Lockdown, relaxation, and ACME period in COVID-19: A study of disease dynamics on Hermosillo, Sonora, Mexico	https://www.medrxiv.org/content/10.1101/2020.08.20.20178509v2.full.pdf	Databases		Quantitative	Simulation model used to predict		Completed		To evaluate the lockdown and relaxation measures implemented in Hermosillo, Sonora, Mexico	Benefits and harms of an intervention					X									We sincerely thank to CONACYT for the financial support, under the project 313269: UNISON COVID-19: Comportamiento del brote epidémico COVID-19 en Sonora, bajo diferentes escenarios de control. Project Manager: Gudelia Figueroa Preciado.	X							MedRixV	Only countries from the Region
Natan	July	2020	Longitudinal study about low back pain, mental health, and access to healthcare system during COVID-19 pandemic: protocol of an ambispective cohort	https://www.medrxiv.org/content/10.1101/2020.07.22.20160309v1	Directly humans		Qualitative	Randomized controlled trial		Ongoing		This study aims to investigate the effects of physical activity before, during, and after social distancing due to the COVID-19 pandemic on low back pain (LBP), mental health and healthcare access.	Magnitude of the problem					X									oordenação de Aperfeiçoamento de Pessoal de Nível Superior - Brasil (CAPES) - Finance Code 001.	X							medRxiv	Only countries from the Region							X
Marcos	June	2020	Mathematical estimation of COVID-19 prevalence in Latin America	https://www.medrxiv.org/content/10.1101/2020.06.09.20126326v1.full.pdf	Databases		Quantitative	Simulation model used to predict		Completed		To estimate the seroprevalence of SARS-CoV-2 in Latin American countries	Magnitude of the problem	To describe a population				X									This work has received financial support from Carlos III Health Institute, Grant/Award Number: COV20/00404, Ministry of Economy and Competitiveness (SPAIN) and the European Regional Development Fund (FEDER); and the Axencia Galega de Innovaci´on, Conseller´ıa de Econom´ıa, Emprego e Industria, Xunta de Galicia, Spain, Grant/Award Number: GPC IN607B 2018/01. In addition, some member of this projec…	X							MedRixV	Only countries from the Region		X				X	X	X	X	X	X		X
Jeronimo	August	2020	Methylprednisolone as Adjunctive Therapy for Patients Hospitalized With COVID-19 (Metcovid): A Randomised, Double-Blind, Phase IIb, Placebo-Controlled Trial	https://academic.oup.com/cid/advance-article/doi/10.1093/cid/ciaa1177/5891816	Directly humans		Quantitative	Randomized controlled trial		Completed		This study aimed at evaluating at evaluating the efficacy of methylprednisolone (MP) among hospitalized patients with suspected COVID-19.	Benefits and harms of an intervention						X								This work was supported by Superintendência da Zona Franca de Manaus; Coordenação de Aperfeiçoamento de Pessoal de Nível Superior (CAPES); Departamento de Ciência e Tecnologia/Ministério da Saúde; Ministério da Ciência, Tecnologia e Inovações; Conselho Nacional de Desenvolvimento Científico e Tecnológico (grant 403253/2020-9); Fundação de Amparo à Pesquisa do Estado do Amazonas (FAPEAM; grant num…	X							Clinical Infectious Diseases	Only countries from the Region							X
Ruiz-Patino	May	2020	Mortality and Advanced Support Requirement for Patients With Cancer With COVID-19: A Mathematical Dynamic Model for Latin America.	https://ascopubs.org/doi/full/10.1200/GO.20.00156	Databases		Quantitative	Simulation model used to predict		Completed		In consideration of the importance of this information and the impact on public health for Latin America, we have modeled the mortality and intensive care unit (ICU) requirement for the care of Hispanic patients with cancer infected with COVID-19.	Magnitude of the problem	To describe a population				X									Not reported								JCO Global Oncology	Only countries from the Region		x				x	x	x	x	x	x		x
de Farias	November	2020	Multisystem Inflammatory Syndrome Associated With Coronavirus Disease in Children: A Multi-centered Study in BelÃ©m, ParÃ¡, Brazil	https://journals.lww.com/pidj/Fulltext/2020/11000/Multisystem_Inflammatory_Syndrome_Associated_With.29.aspx	Directly humans		Quantitative	Cross-sectional study		Completed		To describe demographic, epidemiologic, clinical, laboratory, imaging and therapeutic characteristics of 11 children with PMIS-TS admitted to 4 pediatric intensive care units (PICUs) in the Eastern Amazon, Brazil.	To describe a population					X									Not reported								The Pediatric Infectious Disease Journal	Only countries from the Region							X
Haider	February	2020	Passengers' destinations from China: low risk of Novel Coronavirus (2019-nCoV) transmission into Africa and South America.		Databases		Quantitative	Simulation model used to predict		Completed		The objective of this study was to estimate the risk of transmission of 2019-nCoV through human passenger air flight from four major cities of China (Wuhan, Beijing, Shanghai and Guangzhou) to the passengers’ destination countries	Magnitude of the problem													x	All authors are part of PANDORA-ID-NET Consortium (EDCTP Reg/Grant RIA2016E-1609) funded by the European and Developing Countries Clinical Trials Partnership (EDCTP2) programme which is supported under Horizon 2020, the European Union’s Framework Programme for Research and Innovation	X	X						Epidemiology and infection	Only countries from the Region							x
Maria de FÃ¡tima Rodrigues	Not reported	2020	Pediatric Heart in COVID-19: New Insights from a Systematic Echocardiographic Study in a Tertiary Brazilian Hospital	https://www.readcube.com/articles/10.2139%2Fssrn.3658311	Documents		Quantitative	Cohort study		Completed		To investigate echocardiographic abnormalities of pediatric patients hospitalized with COVID-19 in a tertiary hospital	To describe a population					X									Not reported								SSRN (but no longer available)	Only countries from the Region							X
Pedrozo-Pupo	June	2020	Perceived stress associated with COVID-19 epidemic in Colombia: an online survey.	https://www.scielosp.org/article/csp/2020.v36n5/e00090520/	Directly humans		Quantitative	Cross-sectional study		Completed		This study aimed to assess the prevalence and variables related to perceived stress associated with the COVID-19 pandemic in a sample of Colombian adults using a designed online cross-sectional survey	To describe a population					X									University of Magdalena			X					Cad. Saúde Pública	Only countries from the Region									x
DÃ­az CastrillÃ³n	May	2020	PercepciÃ³n de la pandemia COVID-19 en los servicios de cirugÃ­a en Colombia	http://www.scielo.org.co/pdf/rcci/v35n2/2619-6107-rcci-35-02-00290.pdf	Directly humans		Quantitative	Cross-sectional study		Completed		s describir la percepción de la comunidad quirúrgica sobre el impacto que ha tenido la pandemia COVID-19 en los servicios de cirugía en Colombia.	To describe a population					X									Recursos propios de los autores							Other	Rev. colomb. cir	Only countries from the Region									X
Marcos Montani	July	2020	Positivity of SARS-CoV-2, by RT-PCR among workers of a Public Hospital in the city of Santos, SP, Brazil 2020	https://www.medrxiv.org/content/10.1101/2020.06.30.20143529v1.full.pdf	Directly humans		Quantitative	Cross-sectional study		Completed		To determine the prevalence of positive RT-PCR-SARS-CoV-2 among healthcare workers at Hospital Guilherme Álvaro, Santos, SP / Brazil and their sociodemographic and clinical characteristics.	Magnitude of the problem	To describe a population				X									Not reported								MedRixV	Only countries from the Region							X
Espinosa	May	2020	Predição de casos e óbitos de COVID-19 em Mato Grosso e no Brasil	http://dx.doi.org/10.12662/2317-3076jhbs.v8i1.3224.p1-7.2020	Databases		Quantitative	Simulation model used to predict		Completed		to predict the epidemiological trend of COVID-19 cases and deaths in Brazil and Mato Grosso state using the double exponential statistical model	Magnitude of the problem					X									Not reported								J. Health Biol. Sci	Only countries from the Region							X
Prado	July	2020	Preliminary results of SARS-CoV-2 detection in sewerage system in NiterÃ³i municipality, Rio de Janeiro, Brazil	https://www.scielo.br/scielo.php?script=sci_arttext&pid=S0074-02762020000100412&lng=en&nrm=iso&tlng=en	Inert sources		Basic science	Other		Completed		This study presents preliminary results from a sewage-based surveillance to monitor the spread of severe acute respiratory syndrome coronavirus 2 (SARS-CoV-2) in the municipality of Niterói, State of Rio de Janeiro, Brazil. This pioneer study carried out in Brazil aims to subsidise information for health surveillance concerning the viral circulation in different areas of the city and, revealed th…	Magnitude of the problem				X										Not reported								Memórias do Instituto Oswaldo Cruz	Only countries from the Region							X
Pontificia Universidad Catolica de	July	2020	Mental Health Impact of the COVID-19 Pandemic Among Migrants in Chile	https://clinicaltrials.gov/ct2/show/NCT04497636	Directly humans		Quantitative	Cohort study		Ongoing		Specific aims are to Describe the variations in the levels of mental health of immigrants during and after the pandemic, Calculate the effect of social isolation on the levels of mental health of the immigrant population, and Identify risk / protective factors associated with increased mental health problems	To describe a population					x						x			Not reported								Clinical Trials	Only countries from the Region								X
MendonÃ§a	May	2020	RegiÃ£o Norte do Brasil e a pandemia de COVID-19: anÃ¡lise socioeconÃ´mica e epidemiolÃ³gica	https://periodicos.unemat.br/index.php/jhnpeps/article/view/4535	Databases		Quantitative	Cross-sectional study		Completed		analisar o perfil epidemiológico d­as doenças respiratórias e os indicadores socioeconômicos e de assistência em saúde da região Norte do Brasil durante a pandemia de COVID-19	To describe a population					X									Not reported								J. Health NPEPS	Only countries from the Region							X
Pedro	May	2020	Remarkable variability in SARS-CoV-2 antibodies across Brazilian regions: nationwide serological household survey in 27 states	https://www.medrxiv.org/content/10.1101/2020.05.30.20117531v1.full.pdf	Directly humans	Databases	Quantitative	Cross-sectional study		Completed		To report on the first of a series of planned seroprevalence surveys relying upon on household probabilistic samples of 133 large sentinel cities in Brazil, including 25,025 participants from all 26 states and the Federal District	Magnitude of the problem	To describe a population				X									We acknowledge the support from Instituto Serrapilheira, Pastoral da Criança, the Brazilian Collective Health Association (ABRASCO) and JBS’s initiative ‘Fazer o Bem Faz Bem’				X	X			MedRixV	Only countries from the Region							X
Escalera-Antezana	June	2020	Risk factors for mortality in patients with Coronavirus Disease 2019 (COVID-19) in Bolivia: An analysis of the first 107 confirmed cases.		Databases		Quantitative	Cross-sectional study		Completed		The present study is aimed to assess the risk factors for mortality in the first 107 rRT-PCR confirmed cases of SARS-CoV-2 infections in Bolivia.	To describe a population					X									None								Le infezioni in medicina	Only countries from the Region						x
Guerrero-Latorre	November	2020	SARS-CoV-2 in river water: Implications in low sanitation countries	https://www.sciencedirect.com/science/article/pii/S0048969720343564	Inert sources		Basic science	Other		Completed		To evaluate SARS-CoV-2 presence in urban streams from a low sanitation context.	To describe a population				X										This work was supported by research funds from Universidad de Las Américas, Ecuador and Fideicomiso Sumar Juntos del Banco del Pichincha.			X		X			Science of The Total Environment	Only countries from the Region
Ferraz	June	2020	Saúde e polí­tica na crise da Covid-19: apontamentos sobre a pandemia na imprensa brasileira	https://doi.org/10.29397/reciis.v14i2.2128	Databases		Quantitative	Cross-sectional study		Completed		Not defined	To describe a population													X	Not reported								RECIIS (Online)	Only countries from the Region							X
Martinez	June	2020	Short-term forecasting of daily COVID-19 cases in Brazil by using the Holt's model.		Databases		Quantitative	Simulation model used to predict		Completed		evaluated the performance of the Holt’s model to forecast the daily COVID-19 reported cases in Brazil and three Brazilian states	Magnitude of the problem					X									Conselho Nacional de Desenvolvimento Científico e Tecnológico (CNPq, process 312161/2019-0).	X							Revista da Sociedade Brasileira de Medicina Tropical	Only countries from the Region							X
Garcia Filho	June	2020	Simulating social distancing measures in household and close contact transmission of SARS-CoV-2.		Databases		Quantitative	Simulation model used to predict		Completed		We sought to evaluate contact rate reduction goals for household and close contacts and to provide preventive recommendations during the coronavirus pandemic	Magnitude of the problem													x	University of Fortaleza			x					Cad. Saúde Pública	Only countries from the Region							x
Matheus	May	2020	Social distancing and movement constraint as the most likely factors for COVID-19 outbreak control in Brazil	https://www.medrxiv.org/content/10.1101/2020.05.02.20088013v1.full.pdf	Databases		Quantitative	Simulation model used to predict		Completed		We extended the investigation on which factors could be related to the spread of the new coronavirus in Brazil, considering all cities on a nation-wide scale	Magnitude of the problem	How and why it works				X		X							Not reported								MedRixV	Only countries from the Region							X
Pedrosa	June	2020	Spatial Analysis of COVID-19 cases and intensive care beds in the State of Ceara, Brazil.	https://www.scielo.br/scielo.php?pid=S1413-81232020006702461&script=sci_arttext&tlng=en	Databases		Quantitative	Ecological study		Completed		his study aimed to analyze the distribution of COVID-19 and ICU beds in the state of Ceará.	To describe a population					x							x		Not reported								Ciência & Saúde Coletiva	Only countries from the Region							x
Souza	June	2020	Spatiotemporal evolution of case fatality rates of COVID-19 in Brazil, 2020.	https://www.scielo.br/scielo.php?script=sci_arttext&pid=S1806-37132020000401001&lang=pt	Databases		Quantitative	Ecological study		Completed		To show all deaths due to COVID-19, by state and Epidemiological Week in Brazil.	Magnitude of the problem					X									Not reported								Jornal Brasileiro de Pneumologia	Only countries from the Region							X
Marquiony	September	2020	Survival and predictors of deaths of patients hospitalized due to COVID-19 from a retrospective and multicenter cohort study in Brazil	https://www.cambridge.org/core/journals/epidemiology-and-infection/article/survival-and-predictors-of-deaths-of-patients-hospitalised-due-to-covid19-from-a-retrospective-and-multicentre-cohort-study-in-brazil/525966571D07A9BDBDFAF2E3BA01009A	Databases		Quantitative	Cohort study		Completed		To estimate the prognostic factors of patients admitted to Brazilian hospitals due to COVID-19	Prognosis						X								Not reported								Epidemiology & Infection	Only countries from the Region							X
Prata	August	2020	Temperature significantly changes COVID-19 transmission in (sub)tropical cities of Brazil.	https://www.sciencedirect.com/science/article/abs/pii/S0048969720323792?via%3Dihub	Databases		Quantitative	Simulation model used to predict	Ecological study	Completed		This study aims to investigate the role of Brazilian tropical weather in the transmission of coronavirus by exploring the relationship between annual average temperatures and confirmed COVID-19 cases for the state capital cities	Other					x									Ministry of health of Brasil	X							Science of the Total Environment	Only countries from the Region							x
Margaret	May	2020	The association of UV with rates of COVID-19 transmission and deaths in Mexico: the possible mediating role of vitamin D	https://www.medrxiv.org/content/10.1101/2020.05.25.20112805v1.full.pdf	Databases		Quantitative	Cross-sectional study		Completed		From an exploratory inspection of the data around mid‐April it appeared that cities at higher elevations in Mexico had lower numbers of COVID‐19 cases per 100,000 than cities at lower altitudes. We thus set out to test which geographical and meteorological variables might be correlated with this, focusing in particular on ultra‐violet radiation (UV). In this paper we report on the extent to which…	Magnitude of the problem				X	X									Not reported								MedRixV	Only countries from the Region
Dantas	April	2020	The impact of COVID-19 partial lockdown on the air quality of the city of Rio de Janeiro, Brazil.	https://www.sciencedirect.com/science/article/abs/pii/S0048969720326024?via%3Dihub	Databases	Other	Quantitative	Single before and after		Completed		The main goal of this work is to discuss the impact of the measures on the air quality of the city by comparing the particulate matter, carbon monoxide, nitrogen dioxide and ozone concentrations determined during the partial lockdown with values obtained in the same period of 2019 and also with the weeks prior to the virus outbreak.	Other					X									Coordenação de Aperfeiçoamento de Pessoal de Nível Superior (CAPES), the National Council for Scientific and Technological Development (CNPq, 409930/ 2018-0) and Fundação Carlos Chagas Filho de Amparo à Pesquisa no Estado do Rio de Janeiro (FAPERJ, E26/010.001798/2019). GA, GD and BS acknowledge research scholarships from CNPq and CMS a research scholarship from FUNADESP	X							Science of the Total Environment	Only countries from the Region							X
Ornelas-Aguirre	April	2020	The new coronavirus that came from the East: analysis of the initial epidemic in Mexico.	https://gacetamedicademexico.com/frame_esp.php?id=425	Databases		Quantitative	Cross-sectional study		Completed		to analyze data on the first 1510 laboratory confirmed COVID/19 cases in Mexico, describe the geographical and age distribution and the dynamics of transmission	To describe a population			X		x									No funding								Gaceta medica de Mexico	Only countries from the Region
Manuel Adrian	March	2020	The SARS-CoV-2 epidemic outbreak: a review of plausible scenarios of containment and mitigation for Mexico	https://www.medrxiv.org/content/10.1101/2020.03.28.20046276v1.full.pdf	Databases		Quantitative	Simulation model used to predict	Validation of a simulation model	Completed		• We have estimated the parameters of the epidemic curve (growth rate, carrying capacity and dispersion) as well as a first estimate of the basic reproduction number for Mexico. • We provide expected trends of epidemic outbreaks depending upon of the number of imported cases per day arriving to a large airport. We illustrate this trends with data from Mexico City airport. • We provide expected tr…	Magnitude of the problem	To describe a population	Benefits and harms of an intervention			X		X							It is made available under a CC-BY-NC-ND 4.0 International license .			X					MedRixV	Only countries from the Region
Kevin	June	2020	The transmission of SARS-CoV-2 is likely comodulated by temperature and by relative humidity	https://www.medrxiv.org/content/10.1101/2020.05.23.20111278v2.full.pdf	Databases	Documents	Quantitative	Simulation model used to predict		Completed		Inferring the impact of climate upon the transmission of SARS-CoV-2 has been confounded by variability in testing, unknown disease introduction rates, and changing weather. Here we present a data model that accounts for dynamic testing rates and variations in disease introduction rates. We apply this model to data from Colombia, whose varied and seasonless climate, central port of entry, and swif…	Magnitude of the problem				X										Not reported								MedRixV	Only countries from the Region									X
Ricardo	June	2020	Therapeutic effectiveness of interferon-alpha2b against COVID-19: the Cuban experience	https://www.medrxiv.org/content/10.1101/2020.05.29.20109199v1.full.pdf	Directly humans		Quantitative	Cohort study		Completed		To assess the therapeutic efficacy of IFN-α2b in patients infected with SARS-CoV-2 during the first month after the outbreak began in Cuba.	Benefits and harms of an intervention						X								Not reported								MedRixV	Only countries from the Region											X
Freitas	November	2020	Tracking excess deaths associated with the COVID-19 epidemic as an epidemiological surveillance strategy-preliminary results of the evaluation of six Brazilian capitals	https://www.scielo.br/scielo.php?pid=S0037-86822020000100377&script=sci_arttext&tlng=en	Databases		Quantitative	Cross-sectional study		Completed		To assess the mortality rate in Brazilian capitals with a high incidence of COVID-19.	Magnitude of the problem					X									Not reported								Revista da Sociedade Brasileira de Medicina Tropical	Only countries from the Region							X
Hallal	June	2020	Trends in the prevalence of COVID-19 infection in Rio Grande do Sul, Brazil: repeated serological surveys.	https://www.scielo.br/scielo.php?script=sci_arttext&pid=S1413-81232020006702395&lng=en&nrm=iso&tlng=en	Directly humans		Quantitative	Cross-sectional study	Validation of a simulation model	Ongoing		Our study is aimed at estimating the prevalence of infected individuals in the state of Rio Grande do Sul, Brazil, to document how fast the infection spreads, and to estimate the proportion of infected persons who present or presented symptoms, as well as the proportion of asymptomatic infections	Magnitude of the problem	To describe a population				X									Brazilian Ministry of Health to the Secretary of Health of Rio Grande do Sul. The financing to hire the team for data collection was obtained from UNIMED Porto Alegre, Instituto Cultural Floresta, and Instituto Serrapilheira.	X		X		X			Ciência & Saúde Coletiva	Only countries from the Region							X
Ismael	May	2020	Universal Screening of SARS-CoV-2 of Oncology Healthcare Workers â€” a Brazilian experience	https://preprints.scielo.org/index.php/scielo/preprint/view/293/348	Directly humans		Quantitative	Cross-sectional study		Completed		his dis-cussion aims to appoint the necessity of mass testing of both symptomatic and asymptomatic HCWs	To describe a population												X		Not reported								Scielo	Only countries from the Region							X
Mayra	July	2020	Use of a humanized anti-CD6 monoclonal antibody (itolizumab) in elderly patients with moderate COVID-19	https://www.medrxiv.org/content/10.1101/2020.07.24.20153833v1.full.pdf	Directly humans		Quantitative	Cohort study		Completed		To characterize the clinical features and outcomes of these nineteen elderly patients treated with itolizumab combined with anti-viral therapies.	Benefits and harms of an intervention						X								This study did not receive any financial support.								MedRixV	Only countries from the Region											X
Alger	July	2020	Using Prenatal Blood Samples to Evaluate COVID-19 Rapid Serologic Tests Specificity	https://link.springer.com/article/10.1007/s10995-020-02981-9	Directly humans		Quantitative	Cross-sectional study		Completed		To evaluate four lateral flow rapid diagnostic tests, following manufacturers’ instructions - in order to guide and scale up the laboratory testing for confirmation of individual cases and for epidemiologic surveillance studies	Diagnostic accuracy			X											The Zika in Pregnancy in Honduras (ZIPH) study is partially funded by Vysnova Partners SC-2018-3045-TU. We thank the Honduras Agencia Regulatoria Sanitaria (ARSA) and Diagnósticos LIDSA, Honduras, for providing the rapid tests. We thank Van Tong, MPH, for her support to the ZIPH study. We thank Fernando Althabe, MD, for his support. We thank Andrea Meyer for editing this manuscript.					X			Maternal and Child Health Journal	Only countries from the Region
Matos	July	2020	Wellbeing at Work before and during the SARS-COV-2 Pandemic: A Brazilian Nationwide Study among Dietitians	https://www.ncbi.nlm.nih.gov/pmc/articles/PMC7432096/	Directly humans		Quantitative	Cross-sectional study		Completed		To evaluate the perceptions of dietitians’ wellbeing at work before and during the SARS-COV-2 pandemic in Brazil	To describe a population					X									This research received no external funding.								International Journal of Environmental Research and Public Health	Only countries from the Region							X
DÃ­az-NarvÃ¡ez	June	2020	Which curve provides the best explanation of the growth in confirmed COVID-19 cases in Chile?	https://www.researchgate.net/publication/342493548_Which_curve_provides_the_best_explanation_of_the_growth_in_confirmed_COVID-19_cases_in_Chile_Alexander_Parody-Munoz_5_httpsorcidorg0000-0003-0155-266X?enrichId=rgreq-5c74c017acfbdf776f130accd04c9954-XXX&enrichSource=Y292ZXJQYWdlOzM0MjQ5MzU0ODtBUzo5MDcwMDk4MjYyMzAyNzJAMTU5MzI1OTQwMjQwNw%3D%3D&el=1_x_2&_esc=publicationCoverPdf	Databases		Quantitative	Simulation model used to predict		Completed		to explore the best type of curve or trend model that could explain the epidemiological behavior of the infection by COVID-19 and derive the possible causes that contribute to explain the corresponding model and the health implications that can be inferred	Magnitude of the problem					X									Not reported								Rev. latinoam. enferm	Only countries from the Region								X
Campos	July	2020	A vulnerability analysis for the management of and response to the COVID-19 epidemic in the second most populous state in Brazil	https://www.medrxiv.org/content/10.1101/2020.07.20.20158345v1	Databases		Quantitative	Other		Completed		The aim of this study was to identify areas of higher vulnerability in the state of Minas Gerais and, from there, assess the region in a segmented and directed way (mesoregions of Minas Gerais) in order to contribute to the elaboration of public policies for prevention and combat of COVID-19	Magnitude of the problem					X						X	X		Not reported								medRxIV	Only countries from the Region							X
Avila-Ponce de LeÃ³n	November	2020	An SEIARD epidemic model for COVID-19 in Mexico: Mathematical analysis and state-level forecast	https://www.sciencedirect.com/science/article/pii/S0960077920305610	Databases		Quantitative	Simulation model used to predict		Completed		Propose an SEIARD mathematical model to investigate the current outbreak of coronavirus disease (COVID-19) in Mexico, incorporating the asymptomatic infected individuals, who represent the majority of the infected population.	Magnitude of the problem					X									Mexican SNI	X							Chaos, Solitons and Fractals	Only countries from the Region
Hernandez-Vasquez	May	2020	Association of Comorbidities With Pneumonia and Death Among COVID-19 Patients in Mexico: A Nationwide Cross-sectional Study	https://www.ncbi.nlm.nih.gov/pmc/articles/PMC7411245/	Databases		Quantitative	Cross-sectional study		Completed		The goal of this study was to identify chronic conditions and multimorbidity patterns in patients with coronavirus disease 2019 (COVID-19) and to examine their associations with pneumonia and death.	How and why it works					X									None								Journal of Preventive Medicine and Public Health	Only countries from the Region
Luis Silva	May	2020	Brazil Health Care System preparation against COVID-19	https://www.medrxiv.org/content/10.1101/2020.05.09.20096719v2.full.pdf	Databases		Quantitative	Ecological study		Completed		To address critical aspects regarding the organization of the emergency network system in Brazil, jointly with the spatial expansion of COVID-19 cases within the country, and to highlight where the efforts currently performed in Brazil were capable of coping with the lack of access to emergency care needed to cope COVID-19 consequences	Magnitude of the problem					X							X		Not reported								MedRixV	Countries outside the Region as well							X
Giannouchos	Article retracted	2020	Characteristics and risk factors for COVID-19 diagnosis and adverse outcomes in Mexico: an analysis of 89,756 laboratory-confirmed COVID-19 cases	https://erj.ersjournals.com/content/erj/early/2020/07/09/13993003.02144-2020.full.pdf	Databases		Quantitative	Cross-sectional study		Completed		We estimated the association between patients‘ characteristics and COVID-19 diagnosis, hospitalization and adverse outcome in Mexico.	To describe a population					X									None								European respiratory journal	Only countries from the Region
Garcia de Avila	August	2020	Children's Anxiety and Factors Related to the COVID-19 Pandemic: An Exploratory Study Using the Children's Anxiety Questionnaire and the Numerical Rating Scale	https://www.ncbi.nlm.nih.gov/pmc/articles/PMC7459447/	Directly humans		Quantitative	Cross-sectional study		Completed		This study aimed to assess the prevalence of anxiety among Brazilian children and its associated factors during social distancing during COVID-19.	To describe a population													X	Fundacao de Amparo a Pesquisa do Estado de Sao Paulo	X							International Journal of Environmental Research and Public Health	Only countries from the Region							X
Perez Gaxiola	July	2020	Clinical and epidemiological characteristics of children with SARS-CoV-2 infection: case series in Sinaloa	https://www.medrxiv.org/content/10.1101/2020.07.07.20146332v1.full.pdf	Databases		Quantitative	Cross-sectional study		Completed		To describe the clinical and epidemiological characteristics of pediatric cases confirmed in the state of Sinaloa, Mexico, during the first three months of the pandemic, and of children admitted with COVID-19 to a secondary hospital.	To describe a population					X									None								medRxiv	Only countries from the Region
Vial	August	2020	Clinical and Epidemiological Characteristics of the First Month of the Covid-19 Pandemic in Chile		Directly humans		Quantitative	Cross-sectional study		Completed		To report the clinical characteristics of Covid-19 in Chile with a focus on subjects hospitalized during the first month of the epidemic.	To describe a population					X									274 (grant 201810267000023). JAFDF, RD, LCT are also supported by CNPq productivity	X		X					MedRixV	Only countries from the Region								X
Sosa-Garcia	June	2020	Clinical Characteristics of Severe COVID-19 Patients in an ICU in Mexico	https://papers.ssrn.com/sol3/papers.cfm?abstract_id=3605185	Directly humans		Quantitative	Cohort study		Completed		To describe the clinical characteristics of severe COVID-1 patients in Mexico	To describe a population						X								None.								SSRN	Only countries from the Region
Carrillo	August	2020	Clinical course and severity outcome indicators among COVID 19 hospitalized patients in relation to comorbidities distribution Mexican cohort	https://www.medrxiv.org/content/10.1101/2020.07.31.20165480v1.full.pdf	Directly humans		Quantitative	Cross-sectional study		Completed		o analyze the underlying conditions of patients hospitalized for COVID-19 in Mexico concerning four severity outcomes	To describe a population					X									None								medRxiv	Only countries from the Region
Garcia	July	2020	Contingent assessment of the COVID-19 vaccine	https://reader.elsevier.com/reader/sd/pii/S0264410X20308549?token=E0AD6D6AB0DD6717CF7C708100916174A4C7DE6DD1F16C25E22A47EFD20DFC9877C4263944E81323ED5A2F6DAF48EE67	Directly humans		Quantitative	Simulation model used to predict		Completed		to estimate the individual’s willingness to pay (WTP)for a hypothetical COVID-19 vaccine and, at the same time, find the main factors that determine this val-uation	Feasibility									x		X			None								Vaccine	Only countries from the Region								X
Lovisolo	August	2020	COVID-19 mortality according to civilian records	https://www.medrxiv.org/content/10.1101/2020.08.07.20170183v1.full.pdf	Databases		Quantitative	Descriptive time series		Completed		To evaluate the impact of COVID-19 for male and female and different age intervals	Magnitude of the problem					X									The authors thank the financial support from the Brazilian agencies Conselho Nacional de Pesquisa (CNPq), Coordenação de Aperfeiçoamento de Pessoal de Nível Superior - Brasil (CAPES), and the Carlos Chagas Filho Research Foundation of Rio de Janeiro State (FAPERJ	X			X				MedRixV	Only countries from the Region							X
Ahumada	May	2020	COVID-19 with Uncertain Phases: Estimation Issues with An Illustration for Argentina	https://www.jpmph.org/m/journal/view.php?number=2090	Databases		Quantitative	Cross-sectional study		Completed		Identify chronic conditions and multimorbidity patterns in patients with COVID-19 and examine their association with pneumonia and death	To describe a population					X									not reported								Journal of Preventive Medicine and Public Health	Only countries from the Region		X
Chire Saire	August	2020	Data Mining Approach to Analyze Covid19 Dataset of Brazilian Patients	https://www.medrxiv.org/content/10.1101/2020.08.13.20174508v1	Databases		Quantitative	Cross-sectional study		Completed		To perform an exploratory analysis of the dataset of Brazilian patients of Sao Paulo State	To describe a population					X	X								Not reported								medRxIV	Only countries from the Region							X
Garcez	August	2020	Delirium and adverse outcomes in hospitalized patients with COVID-19	https://agsjournals.onlinelibrary.wiley.com/doi/epdf/10.1111/jgs.16803	Documents	Directly humans	Quantitative	Cross-sectional study		Completed		To investigate the ocurrence of delirium in hospitalized patients with COVID-19 and explore its association with adverse outcomes.	Magnitude of the problem			X											Network of Investigation for delirium			X					Journal of American Geriatrics Society	Only countries from the Region							X
D'Or Institute for Research and Education	July	2020	Efficacy Assessment of Methylprednisolone and Heparin in Patients With COVID-19 Pneumonia	https://clinicaltrials.gov/ct2/show/NCT04485429	Directly humans		Quantitative	Randomized controlled trial		Ongoing		Evaluate the efficacy of methylprednisolone and heparin in treatment of patients with COVID-19 pneumonia in a randomized, controlled, 2x2 factorial study	Benefits and harms of an intervention								X						Not reported								ClinicalTrials.gov	Only countries from the Region							X
Santos Abrahao	October	2020	Detection of SARS-CoV-2 RNA on public surfaces in a densely populated urban area of Brazil	https://www.sciencedirect.com/science/article/pii/S004896972036174X#!	Inert sources		Quantitative	Cross-sectional study		Completed		To investigate the presence of SARS-CoV-2 RNA in a downtown area of Belo Horizonte between April and June 2020, in a total of nine days	Other			X				X							we thank the Gabinete da Reitora da UFMG, the Pró Reitoria de Pesquisa da UFMG/Secretaria de Educação Superior/Ministério da Educação (number 23072.211119/2020-10), Finep/RTR/PRPq/Rede COVID-19 (number 0494/20-0120002600), Programa de Pós-graduação em Microbiologia da UFMG, CNPq (Conselho Nacional de Desenvolvimento Científico e Tecnológico), CAPES (Coordenação de Aperfeiçoamento de Pessoal de Ní…	X		X					Science of The Total Environment	Only countries from the Region							X
Liana	July	2020	Do Men and Women Lockdown Differently? An Examination of Panamas COVID-19 Sex-Segregated Social Distancing Policy	https://www.medrxiv.org/content/10.1101/2020.06.30.20143388v1.full.pdf	Databases		Quantitative	Descriptive time series		Completed		Is there a significant difference in aggregate mobility to community locations between male- versus female-mobility days? Second, how does the change in aggregate mobility compare by location category? Finally, what are potential implications of these differences on social reproduction, division of labor or women’s autonomy?	Magnitude of the problem	To describe a population				X		X			X				Not reported								MedRixV	Only countries from the Region
Arias-Reyes	April	2020	Does the pathogenesis of SARS-CoV-2 virus decrease at high-altitude?.		Databases	Documents	Quantitative	Ecological study		Completed		y we analyze the epidemiological data of COVID-19 of Tibet and high-altitude regions of Bolivia and Ecuador, and compare to lowland data, to test the hypothesis that high-altitude inhabitants (+2,500 m above sea-level) are less susceptible to develop severe adverse effects in acute SARS-CoV-2 virus infection	How and why it works					X								X	No external funding								Respiratory Physiology & Neurobiology	Countries outside the Region as well						X
Federal University of Rio Grande do	April	2020	Impact of Tele-interventions During the COVID-19 Pandemic in Patients With Diabetes Mellitus	https://clinicaltrials.gov/ct2/show/NCT04344210	Directly humans		Quantitative	Randomized controlled trial		Ongoing		The present study aims to investigate the effectiveness of a tele-intervention during the COVID-19 pandemic in improving glycemic control, lipid profile, blood pressure levels and parameters of medication adherence, mental well-being and sleep quality in patients with type 1 DM and type 2 DM.	Benefits and harms of an intervention								X						Not reported								Clinical Trials.gov	Only countries from the Region							X
Kowalski	August	2020	Effect of the COVID-19 Pandemic on the Activity of Physicians Working in the Areas of Head and Neck Surgery and Otorhinolaryngology		Directly humans		Quantitative	Cross-sectional study		Completed		To assess the impact of the COVID-19 pandemic on the practice of head and neck surgeons and otorhinolaryngologists in Brazil.	Magnitude of the problem						X	X					X		Not reported. The authors declare no potential conflict of interests.								International Archives of Otorhinolaryngology	Only countries from the Region							X
Marques de Abreu	June	2020	Effects of physical activity and exercise on well-being in the context of the Covid-19 pandemic	https://www.medrxiv.org/content/10.1101/2020.06.08.20125575v2	Directly humans		Quantitative	Cross-sectional study		Completed		To shed some light on this phenomenon by assessing the relationship between physical activity and SWB among individuals in the social isolation period by COVID-19	To describe a population					X									The National Council for Scientific and Technological Development under Produtividade PQ-1A Grant from the author JLF funded this study	X							medRxIV	Only countries from the Region							X
Fundacion Infant	November	2020	Prevention of Severe Covid-19 in Infected Elderly by Early Administration of Convalescent Plasma With High-titers of Antibody Against SARS-CoV2	https://clinicaltrials.gov/ct2/show/NCT04479163	Directly humans		Quantitative	Randomized controlled trial		Ongoing		Analyze for people over 75 the effect when having one interim analysis when the outcome results for 50% of the subjects is obtained. The minimally clinically important difference was set at a 40% relative reduction for an expepcted outcome rate of 50% in the control group reduced to 30% in the intervention grou	Benefits and harms of an intervention								X						Not reported								Clinical Trials.gov	Only countries from the Region		X
Huamani	August	2020	Estimated conditions to control the COVID-19 pandemic in pre- and postquarantine scenarios in Peru	https://pubmed.ncbi.nlm.nih.gov/32876206/	Databases		Quantitative	Simulation model used to predict		Completed		Determinar la probabilidad de control del brote de la COVID-19 en el Perú, en un escenario pre y poscuarentena en modelos de simulaciones matemáticas, sin el efecto de las medidas de mitigaciones sociales, considerando solo el aislamiento de los casos y el rastreo de sus contactos, en escenarios con mayor o menor oferta de camas en las unidades de cuidados intensivos (UCI).	Magnitude of the problem	Benefits and harms of an intervention				X		X					X		Not reported								Revista Peruana de medicina experimental y salud publiac	Only countries from the Region
Leandro Pereira	July	2020	ESTIMATING UNDERDIAGNOSIS OF COVID-19 WITH NOWCASTING AND MACHINE LEARNING: EXPERIENCE FROM BRAZIL	https://www.medrxiv.org/content/10.1101/2020.07.01.20144402v1	Databases		Quantitative	Simulation model used to predict		Completed		To analyze the underdiagnosis if COVID-19 cases, through nowcasting with machine learning, in a South of Brazil capital city	Magnitude of the problem			X		X									This work has not received any financial support								MedRixV	Only countries from the Region							X
Baqui	July	2020	Ethnic and regional variations in hospital mortality from COVID-19 in Brazil: a cross-sectional observational study	https://www.thelancet.com/action/showPdf?pii=S2214-109X%2820%2930285-0	Databases		Quantitative	Cross-sectional study		Completed		We aimed to characterise the COVID-19 pandemic in Brazil and assess variations in mortality according to region, ethnicity, comorbidities, and symptoms.	Magnitude of the problem											X			None								Lancet Global Health	Only countries from the Region							X
Yang	June	2020	Evaluating epidemiological scenarios of isolation and further releases considering protection actions to control transmission of CoViD-19 in Sao Paulo State, Brazil	https://www.medrxiv.org/content/10.1101/2020.05.19.20099309v2	Databases		Quantitative	Validation of a simulation model	Simulation model used to predict	Completed		to estimate the model parameters and to evaluate the effects of herd protection, that is, isolation and personal and collective protective measures	Magnitude of the problem	Benefits and harms of an intervention				X		X							This research received no specific grant from any funding agency, commercial or not-for-profit sectors								medRxIV	Only countries from the Region							X
Fonseca Oliveira	May	2020	Evaluating the burden of COVID-19 on hospital resources in Bahia, Brazil: A modelling-based analysis of 14.8 million individuals	https://www.medrxiv.org/content/10.1101/2020.05.25.20105213v1	Databases		Quantitative	Simulation model used to predict		Completed		To present a general compartment model with a time-varying transmission rate to describe the dynamics of the COVID-19 epidemic, parameterized with the demographics of Bahia, a state in northeast Brazil	Magnitude of the problem					X		X					X		This study was financed in part by the Coordenação de Aperfeiçoamento de Pessoal de Nível Superior – Brazil (CAPES) – Finance Code 001. STRP was supported by an International Cooperation grant (process number INT0002/2016) from Bahia Research Foundation (FAPESB). STRP and RFSA were supported by the National Institute of Science and Technology - Complex Systems from CNPq, Brazil. JFO was supported…	X							medRxIV	Only countries from the Region							X
Yang	August	2020	Evaluating the impacts of release in Sao Paulo State (Brazil) on the epidemic of covid-19 based on mathematical model	https://www.medrxiv.org/content/10.1101/2020.08.03.20167221v1	Databases		Quantitative	Validation of a simulation model	Simulation model used to predict	Completed		To describe the epidemiological scenario with isolation in S˜ao Paulo State, and assess the impact of release on the covid-19 epidemic	Magnitude of the problem	Benefits and harms of an intervention				X		X							Not reported								medRxIV	Only countries from the Region							X
Luisa Campos Caldeira	October	2020	Excess of Cardiovascular Deaths During the COVID-19 Pandemic in Brazilian Capital Cities	https://heart.bmj.com/content/early/2020/10/15/heartjnl-2020-317663	Databases		Quantitative	Other		Completed		To evaluate excess cardiovascular mortality during the COVID-19 pandemic in six Brazilian capital cities	Magnitude of the problem					X									275 scholarships	X			X				Heart	Only countries from the Region							X
Autrán Gomez	July	2020	Exploring Urological Experience in the COVID-19 Outbreak: American Confederation of Urology (CAU) Survey	https://pubmed.ncbi.nlm.nih.gov/32618462/	Databases		Quantitative	Cross-sectional study		Completed		To explore the current situation faced by Latin American urology departments during the COVID-19 Outbreak in terms of knowledge, actions, prioritization of urology practices, and implementation of internal clinical management protocols for inpatients and outpatients.	To describe a population												X		Not reported								INT BRAZ J UROL	Only countries from the Region		X			X	X	X	X	X	X
Vergara-Hermosilla	June	2020	Extension and implementation of a system modelling the COVID-19 pandemic in Chile	https://www.medrxiv.org/content/10.1101/2020.06.21.20136606v1.full.pdf	Databases		Quantitative	Validation of a simulation model		Completed		We modelling the dynamics of the COVID-19 epidemic taking into account the role of the unreported cases.	Magnitude of the problem											X	X		European Union		X						medRxiv	Only countries from the Region								X
Pereira	July	2020	Forecasting Covid-19 dynamics in Brazil: a data driven approach	https://www.ncbi.nlm.nih.gov/pmc/articles/PMC7400194/	Databases		Quantitative	Simulation model used to predict	Validation of a simulation model	Completed		The contribution of this paper is twofold. First, a new data driven approach for predicting the Covid-19 pandemic dynamics is introduced. The second contribution consists in reporting and discussing the results that were obtained with this approach for the Brazilian states, with predictions starting as of 4 May 2020	Magnitude of the problem					X									This project is sponsored by Coordination for the Improvement of Higher Education Personnel, CAPES, under grant 001, by National Council for Scientific and Technological Development, CNPq, under grant 311640/2018-4, and by National Research Council of Italy, CNR, for the research grant of Cosimo Distante.	X							International Journal of Environmental Research and Public Health	Countries outside the Region as well							X
Arias VelÃ¡squez	June	2020	Gaussian approach for probability and correlation between the number of COVID-19 cases and the air pollution in Lima	https://regroup-production.s3.amazonaws.com/documents/ReviewReference/240028824/1-s2.0-S2212095520302455-main.pdf?AWSAccessKeyId=AKIAJBZQODCMKJA4H7DA&Expires=1607226639&Signature=PWEiAHgxHK267BB7J%2BoZocOOwX4%3D	Databases		Quantitative	Simulation model used to predict		Completed		proposed a classification model by Reduced-Space Gaussian Process Regression for air pollution and infections; with technological and environmental dynamics and global change associated COVID-19	Magnitude of the problem													X	No external funding								Urban climate	Only countries from the Region
David Ramirez	July	2020	Genetic diversity among SARS-CoV2 strains in South America may impact performance of Molecular detection	https://www.ncbi.nlm.nih.gov/pmc/articles/PMC7400710/	Databases		Basic science	Basic sciences		Completed		To compare the capacity of all currently accessible primer-probe sets to detect potential SARS-CoV-2 variants by analyzing against all available South American genomes while also assessing regional variation and how this may perhaps predict test performance by screening for potential mutations affecting regions harboring primer-probe binding sites	Other			X											This research was funded by the University of Glasgow, Scottish Funding Council and the Global Challenges Research Fund (GCRF) and GCRF Research Network EP/T003782/1.	X		X					Pathogens	Only countries from the Region		X					X		X
Instituto Nacional de	May	2020	Low-dose Hydroxychloroquine and Bromhexine: a Novel Regimen for COVID-19 Prophylaxis in Healthcare Professionals	https://clinicaltrials.gov/ct2/show/NCT04340349	Directly humans		Quantitative	Randomized controlled trial		Ongoing		investigate the security and efficacy of a daily low dose of hydroxychloroquine, in preventing the development of the disease from COVID-19 in Health Care Workers at a National Institute of Health In Mexico City.	Benefits and harms of an intervention								X						Not reported								Clinical Trials.gov	Only countries from the Region
Rojas-Silva	June	2020	Hospital practice in COVID-19 times: Perceptions of the midwifery interns in Peru	https://www.medrxiv.org/content/10.1101/2020.06.05.20094482v1	Directly humans		Qualitative	Phenomenological		Completed		Evaluating the perception of midwifery interns from the regions of Peru regarding hospital practices in the days of COVID-19.	Views and preferences							X				X			Not reported								medRxIV	Only countries from the Region
Sanchez	June	2020	How Mathematical Approaches Could Help Decision-Making to Epidemic Control? The Successful Experience against COVID-19 in Cuba	https://papers.ssrn.com/sol3/papers.cfm?abstract_id=3629271	Databases		Quantitative	Validation of a simulation model		Completed		To present the Cuban experience to illustrate how mathematical models can be put in place to answer key decision-makers' questions as the epidemic progresses	Magnitude of the problem					X		X							Not reported								SSRN	Countries outside the Region as well											X
Chire Saire	July	2020	How was the Mental Health of Colombian people on March during Pandemics Covid19?	https://www.medrxiv.org/content/10.1101/2020.07.02.20145425v1	Other		Quantitative	Cross-sectional study		Completed		To analyze the mental health of people living in Bogota, Colombia during the first month, March using social sensors based on publications, posts of citizenship to analyze how was the effect or impact of covid19 on their lives	To describe a population											X			Not reported								medRxIV	Only countries from the Region									X
Fink	November	2020	Inactivated trivalent influenza vaccine is associated with lower mortality among Covid-19 patients in Brazil	https://ebm.bmj.com/content/ebmed/early/2020/12/10/bmjebm-2020-111549.full.pdf	Directly humans		Quantitative	Simulation model used to predict		Completed		e To estimate associations between trivalent influenza vaccination and COVID-19 mortality as well as severe clinical outcomes among hospitalised patients	Magnitude of the problem					X									None								BMJ Evidence Based medicine	Only countries from the Region							X
Hernandez-Galdamez	October	2020	Increased Risk of Hospitalization and Death in Patients with COVID-19 andÂ Pre-existing Noncommunicable Diseases and Modifiable Risk Factors in Mexico	https://www.ncbi.nlm.nih.gov/pmc/articles/PMC7375298/	Databases		Quantitative	Cross-sectional study		Completed		To describe the prevalence of NCDs in patients with COVID-19 in Mexico and analyze the increased risk due to comorbidities and risk factors on hospitalization, utilization of intensive care units and death.	To describe a population					X									not reported								Archives of medical research	Only countries from the Region
Gomez	April	2020	INFEKTA: A General Agent-based Model for Transmission of Infectious Diseases: Studying the COVID-19 Propagation in Bogota - Colombia	https://www.medrxiv.org/content/10.1101/2020.04.06.20056119v2	Databases		Quantitative	Simulation model used to predict		Completed		In this paper, a general agent-based model, called INFEKTA, that combines the transmission dynamics of an infectious disease with agents (individuals) that can move on a complex network of accessible places defined over a Euclidean space representing a real town or city is proposed. The applicability of INFEKTA is shown by modeling the transmission dynamics of the COVID-19 in Bogot´a city, the ca…	Magnitude of the problem					X									Not reported								medRxIV	Only countries from the Region									X
Hawryluk	November	2020	Inference of COVID-19 epidemiological distributions from Brazilian hospital data	https://royalsocietypublishing.org/doi/10.1098/rsif.2020.0596	Databases		Quantitative	Validation of a simulation model		Completed		we fit and present an analysis of these epidemiological distributions	Magnitude of the problem					X									.H., T.A.M., S.M. and S.B. acknowledge funding from the MRC Centre for Global Infectious Disease Analysis (reference no. MR/R015600/1), jointly funded by the UK Medical Research Council (MRC) and the UK Foreign, Commonwealth & Development Office (FCDO), under the MRC/FCDO Concordat agreement and is also part of the EDCTP2 programme supported by the European Union. R.P.S. acknowledges funding from…	X		X	X				Journal of the Royal Society interface	Only countries from the Region							X
Chire Saire	April	2020	Infoveillance based on Social Sensors to Analyze the impact of Covid19 in South American Population	https://www.medrxiv.org/content/10.1101/2020.04.06.20055749v1	Other		Quantitative	Cross-sectional study		Completed		To analyze the capitals of countries with Spanish as language official to analyze, understand and support during this big challenge that we are facing everyday	To describe a population											X			Not reported								medRxIV	Only countries from the Region		X				X		X	X
Simbana Rivera	April	2020	Interim Analysis of Pandemic Coronavirus Disease 2019 (COVID-19) and the SARS-CoV-2 virus in Latin America and the Caribbean: Morbidity, Mortality and Molecular Testing Trends in the Region	https://www.medrxiv.org/content/10.1101/2020.04.25.20079863v1	Databases		Quantitative	Cross-sectional study	Descriptive time series	Completed		The aim of this study was to describe the trends in cases, tests and deaths related to novel coronavirus disease (COVID-19) in Latin American and Caribbean (LAC) countries	Magnitude of the problem					X									Not reported. None of the authors has any conflict of interest to declare. All authors report no potential conflicts. All authors have submitted the Form for Disclosure of Potentia								medRxIV	Countries outside the Region as well		X				X	X	X	X	X	X		X
la Hoz-Restrepo	October	2020	Is Colombia an example of successful containment of the COVID-19 2020 pandemic? A critical analysis of the epidemiological data. March to July 2020	https://www.sciencedirect.com/science/article/pii/S1201971220306469	Databases		Quantitative	Cross-sectional study	Descriptive time series	Completed		To show the results of a critical analysis of the epidemiological data from the pandemic in Colombia, 5 months after the report of the first case, and tries to explore the reasons behind the apparent success of Colombia in maintaining a low number of COVID-19 cases	To describe a population	Magnitude of the problem				X									The authors received no financial support for this research.								International Journal of Infectious Diseases	Only countries from the Region									X
Maria do RosÃ¡rio Toscano von Flach - Salvador	July	2020	Online meditation as an aid in reducing symptoms of Depression, Anxiety and Psychological Stress in Resident Physicians during COVID-19 pandemic in Brazil	https://ensaiosclinicos.gov.br/rg/RBR-2w7ghc/	Directly humans		Quantitative	Randomized controlled trial		Ongoing		To evaluate the effects of meditation on symptoms of depression, anxiety and psychological stress in a group of doctors residing in the Pandemic course by COVID-19, in Brazil	Benefits and harms of an intervention						X					X			Not reported								ReBEC	Only countries from the Region							X
Cuevas-Maraver	August	2020	Lockdown Measures and their Impact on Single- and Two-age-structured Epidemic Model for the COVID-19 Outbreak in Mexico	https://www.medrxiv.org/content/10.1101/2020.08.11.20172833v1	Databases		Quantitative	Simulation model used to predict		Completed		The role of lockdown measures in mitigating COVID-19 in Mexico is investigated using a comprehensive nonlinear ODE model	Magnitude of the problem					X									This material is based upon work supported by the US National Science Foundation under Grants No. DMS-1815764 (ZR), PHY-1602994, and DMS-1809074 (PGK). PGK also acknowledges support from the Leverhulme Trust via a Visiting Fellowship and thanks the Mathematical Institute of the University of Oxford for its hospitality during this work	X			X				medRxIV	Only countries from the Region
Luis Fernando	July	2020	LUNG ULTRASOUND FINDINGS IN MEXICAN PATIENTS WITH SARS COV2 INFECTION	https://www.medrxiv.org/content/10.1101/2020.07.16.20146704v1	Directly humans		Quantitative	Cross-sectional study		Completed		To evaluate the findings of lung ultrasound in 25 COVID 19 patients	To describe a population						X								Not reported								MedRixV	Only countries from the Region
Yang	July	2020	Mathematical model describing CoViD-19 in Sao Paulo State, Brazil - Evaluating isolation as control mechanism and forecasting epidemiological scenarios of release	https://www.ncbi.nlm.nih.gov/pmc/articles/PMC7378372/	Databases		Quantitative	Validation of a simulation model	Simulation model used to predict	Completed		To describe the introduction and dissemination of the new coronavirus in São Paulo	Magnitude of the problem	Benefits and harms of an intervention				X		X							This research received no specific grant from any funding agency, commercial or not-for-profit sectors.								Epidemiology & Infection	Only countries from the Region							X
Rojas	May	2020	Mathematical Modeling & the Transmission Dynamics of SARS-CoV-2 in Cali, Colombia: Implications to a 2020 Outbreak & public health preparedness	https://www.medrxiv.org/content/10.1101/2020.05.06.20093526v1	Databases		Quantitative	Simulation model used to predict		Completed		The objectives of this study are to (i) use available current COVID-19 information from other countries and estimate, for the city of Cali, Colombia, the expected number of cases that needs to be hospitalized over an outbreak, maximum daily number of cases that can be expected, time needed to reach the epidemic peak and mean duration of an epidemic for the current outbreak in the presence of diff…	Magnitude of the problem					X									Not reported. Conflict of interest statement: "Authors declare do not have any conflict of interest"								medRxIV	Only countries from the Region									X
Costa	May	2020	Metapopulation modeling of COVID-19 advancing into the countryside: an analysis of mitigation strategies for Brazil	https://www.medrxiv.org/content/10.1101/2020.05.06.20093492v2	Databases		Quantitative	Simulation model used to predict		Completed		we investigate a stochastic epidemic model using a metapopulation approach	To describe a population					X									e Coordena¸c˜ao de Aperfei¸coamento de Pessoal de N´ıvel Superior - Brasil (CAPES)	X							medRxiv	Only countries from the Region							X
Bojorquez	May	2020	MIGRANTS IN TRANSIT AND ASYLUM SEEKERS IN MEXICO: AN EPIDEMIOLOGICAL ANALYSIS OF THE COVID-19 PANDEMIC	https://www.medrxiv.org/content/10.1101/2020.05.08.20095604v1	Databases		Quantitative	Cross-sectional study		Completed		To describe the epidemiology of suspect cases of COVID-19 in migrants in transit and asylum seekers in Mexico, and to compare their characteristics with those of suspect cases in non-migrants in Mexican border states where these population groups are concentrated, as an approximation to characterize the pandemic in this population and to evaluate the health inequities they may be experiencing	To describe a population					X						X			None								medRxIV	Only countries from the Region
Leon-Abarca	September	2020	Modeling the progression of SARS-CoV-2 infection in patients with COVID-19 risk factors through predictive analysis	https://www.medrxiv.org/content/10.1101/2020.07.14.20154021v2	Databases		Quantitative	Cross-sectional study		Completed		To develop a statistical model that evaluated the progression of SARS-CoV-2 infection in the population.	To describe a population					X									We declare no financial, academic or institutional conflicts of interest that affected the conception, elaboration, execution and processing of this work								medRxIV	Only countries from the Region
Dutra	May	2020	Monitoring and forecasting the number of reported and unreported cases of the COVID-19 epidemic in Brazil using Particle Filter	https://www.medrxiv.org/content/10.1101/2020.05.27.20115212v1	Databases		Quantitative	Simulation model used to predict		Completed		To monitor and forecast cases of Covid-19 in Brazil from February up to September.	Magnitude of the problem					X		X							Not reported								medRxIV	Only countries from the Region							X
Padilla-Rojas	May	2020	Near-Complete Genome Sequence of a 2019 Novel Coronavirus (SARS-CoV-2) Strain Causing a COVID-19 Case in Peru.	https://mra.asm.org/content/ga/9/19/e00303-20.full.pdf	Directly humans		Basic science	Basic sciences		Completed		A near-complete genome sequence was obtained for a novel coronavirus (SARS-CoV-2) strain obtained from an oropharyngeal swab from a Peruvian patient with coronavirus syndrome (COVID-19) who had contact with an individual who had returned to Peru from travel to Italy	How and why it works			X											Not reported								Microbiology Resource Announcement	Only countries from the Region
Augusto	May	2020	New S.I.R. model used in the projection of COVID 19 cases in Brazil		Databases		Quantitative	Validation of a simulation model		Completed		Proposed a variant of the SIR model, taking as based on models used to describe the epidemic outbreak in South Korea and Portugal, to study the SARS-CoV-2 epidemic curve in Brazil	Magnitude of the problem					X									Not reported								medRxiv	Only countries from the Region							X
Gondim	August	2020	Optimal quarantine strategies for the COVID-19 pandemic in a population with a discrete age structure	https://regroup-production.s3.amazonaws.com/documents/ReviewReference/240028728/1-s2.0-S0960077920305622-main.pdf?AWSAccessKeyId=AKIAJBZQODCMKJA4H7DA&Expires=1610259454&Signature=9E4CqAT%2Bu42rtInFuXcl%2BWJkGIM%3D	Databases		Quantitative	Cross-sectional study		Completed		to calculate the optimal quarantine strategies numerically for different choices of parameters in the model, which reflect the decisions governments must make when implementing these policies, such as evaluating the economical costs of the quarantine for each of the age groups and when to start implementing the measures	How and why it works							X							not reported								Chaos, Solitons and Fractals	Only countries from the Region							X
Goessler	September	2020	Outpatient screening of health status and lifestyle among post-bariatric patients during the Covid-19 pandemic in Sao Paulo, Brazil	https://onlinelibrary.wiley.com/doi/10.1002/oby.23030	Directly humans		Quantitative	Cross-sectional study		Completed		To perform an out‐of‐hospital screening of health status and lifestyle habits remotely among patients who recently underwent bariatric surgery	To describe a population						X								This study was supported by the Sao Paulo Research Foundation (grants 2015/26937‐4, 2017/13552‐2, and 2019/18039‐7) and National Council for Scientific and Technological Development (grant 402123/2020‐4).	X							Obesity	Only countries from the Region							X
Carneiro	June	2020	Predictive model of COVID-19 incidence and socioeconomic description of municipalities in Brazil	https://www.medrxiv.org/content/10.1101/2020.06.28.20141952v1	Databases		Quantitative	Ecological study	Simulation model used to predict	Completed		to describe the demographic and socioeconomic characteristics of cities with cases of COVID-19 in Brazil, as well as to determine a predictive model for the number of cases	To describe a population	Magnitude of the problem				X									We would like to thank the scholarship funding 460 agencies CAPES and Fiocruz	X			X				medRxIV	Only countries from the Region							X
Henrique Matheus	May	2020	Projection of hospitalization by COVID-19 in Brazilfollowing different social distances policies	https://www.medrxiv.org/content/10.1101/2020.04.26.20080143v2	Databases		Quantitative	Simulation model used to predict		Completed		implement a forecast of the demand for hospital beds for the next 30 days for every state in Brazil and under different quarantine flexibilization scenarios and analyse how long it would take for the demand to exceed current available hospital beds.	How and why it works					X									External funding not received								medRxiv	Only countries from the Region							X
GonzÃ¡lez RamÃ­rez	July	2020	Psychological Distress and Signs of Post-Traumatic Stress in Response to the COVID-19 Health Emergency in a Mexican Sample	https://www.dovepress.com/psychological-distress-and-signs-of-post-traumatic-stress-in-response--peer-reviewed-fulltext-article-PRBM#	Directly humans		Quantitative	Cross-sectional study		Completed		This study aimed to evaluate the psychological impacts of COVID-19 prevention measures, such as social isolation, on a Mexican sample.	Magnitude of the problem					X									not reported								Psychology Research and Behaviour Management	Only countries from the Region
Herandez-Sanchez	June	2020	Psychological Factors that Lessen the Impact of COVID-19 on the Self-Employment Intention of Business Administration and Economics' Students from Latin America	https://www.mdpi.com/1660-4601/17/15/5293/htm	Directly humans		Quantitative	Cross-sectional study		Completed		The objective of this study was to analyze the impact that Covid-19 pandemic perception and psychological need satisfaction have on university students and their self-employment intention.	To describe a population													X	y Chair of Entrepreneurship, Department of Social Psychology and Antropology, University of Salamanca and Consejería de Educación, Junta de Castilla y León			X					International Journal of Environmental Research and Public Health	Only countries from the Region
Berumen	May	2020	Risk of infection and hospitalization by Covid-19 in Mexico: a case-control study	https://www.medrxiv.org/content/10.1101/2020.05.24.20104414v1	Databases		Quantitative	Case-control study		Completed		we aimed at investigating such risk factors from a registry of the Health Secretary of Mexico that included the total number of subjects that have been tested with real-time reverse transcriptase-polymerase chain reaction (RT-PCR assay) of nasopharyngeal swabs for SARS-CoV-2. 13 We have hypothesized that older aged, presence of chronic health issues including obesity, diabetes, asthma, COPD, CKD,…	Prognosis						X								Not reported								medRxIV	Only countries from the Region
Gonzalez	May	2020	Risks of cardiovascular disease patients in times of covid-19. A survey of the argentine foundation of cardiology	http://www.old2.sac.org.ar/wp-content/uploads/2020/07/v88n3a06_en.pdf	Directly humans		Quantitative	Cross-sectional study		Completed		The aim of this study was to determine the access to medical care and health care information in patients with cardiovascular diseases during social, preventive, and mandatory confinement in Argentina	Magnitude of the problem													X	None								Argentine Journal of Cardiology	Only countries from the Region		X
Gislaine	June	2020	SARS-CoV-2 in human sewage in Santa Catalina, Brazil, November 2019	https://www.medrxiv.org/content/10.1101/2020.06.26.20140731v1.full.pdf	Inert sources		Basic science	Basic sciences		Completed		To analyse human sewage to monitor the presence of biological risks in the case of COVID19	Magnitude of the problem			X											not reported								medRxiv	Only countries from the Region							X
Beatriz	June	2020	SARS-CoV-2 seroprevalence in the municipality of Sao Paulo, Brazil, ten weeks after the first reported case	https://www.medrxiv.org/content/10.1101/2020.06.29.20142331v1.full.pdf	Directly humans		Quantitative	Cross-sectional study		Completed		o estimate the prevalence 29 of IgM and IgG to SARS-CoV-2 in residents of six districts in São Paulo City, 30 Brazil.	How and why it works					X									The study received funding from Instituto Semeia, Grupo Fleury and Ibope Inteligencia	X							medRxiv	Only countries from the Region							X
Juan Fidel	August	2020	Serum lipid profile changes and their clinical diagnostic significance in COVID-19 Mexican Patients	https://www.medrxiv.org/content/10.1101/2020.08.24.20169789v11	Directly humans		Quantitative	Cohort study		Completed		To evaluate the clinical diagnosis utility of the lipid profile in Mexican COVID-19 patients	Diagnostic accuracy			X											None.								medRxIV	Only countries from the Region
Gabriel Berg de	April	2020	Several countries in one: a mathematical modeling analysis for COVID-19 in inner Brazil	https://www.medrxiv.org/content/10.1101/2020.04.23.20077438v1.full.pdf	Documents		Quantitative	Simulation model used to predict		Completed		simulate disease transmission among individuals in several scenarios, differing by the intensity and type of control measures	To describe a population					X									None								medRxiv	Only countries from the Region							X
Barros	July	2020	Social distancing patterns in nine municipalities of Rio Grande do Sul, Brazil: the Epicovid19/RS study	https://www.ncbi.nlm.nih.gov/pmc/articles/PMC7373222/	Directly humans		Quantitative	Cross-sectional study		Completed		To describe social distancing practices in nine municipalities of the state of Rio Grande do Sul, Brazil, stratified by gender, age, and educational attainment.	How and why it works							X							Instituto Serrapilheira, Unimed Porto Alegre, and Instituto Cultural Florest			X					Revista Saude Publica	Only countries from the Region							X
Rivillas	June	2020	Social response to early-stage government control measures of COVID-19 in Colombia: population survey, April 8-20 2020	https://www.medrxiv.org/content/10.1101/2020.06.18.20135145v1	Directly humans		Quantitative	Cross-sectional study		Completed		To analyse the social adult response to early-stage government control measures of COVID-19 in Colombia	To describe a population							X				X			This study was funded by Asociación Profamilia.				X				medRxIV	Only countries from the Region									X
David Ramirez	August	2020	The arrival and spread of SARS-CoV2 in Colombia	https://onlinelibrary.wiley.com/doi/full/10.1002/jmv.26393	Directly humans		Basic science	Basic sciences		Completed		To conduct the first genomic epidemiology study of SARS‐CoV2 in Colombia	Other			X											The authors thank Dirección de Investigación e Innovación from Universidad del Rosario for funding this study. Funding was provided by the University of Glasgow, Scottish Funding Council and the Global Challenges Research Fund (GCRF) and GCRF Research Network EP/T003782/1.	X		X					Journal of medical virology	Only countries from the Region									X
Lucas	July	2020	The effective reproductive number (Rt) of COVID-19 and its relationship with social distancing	https://www.medrxiv.org/content/10.1101/2020.07.28.20163493v1	Databases		Quantitative	Other		Completed		To investigate the relation between Rt, estimated from incidence curves of confirmed casos and deaths, and social distancing measured by mobility indicators from mobile phone data in Goiás State, in Central Brazil	Other					X		X							Authors thank National Council for Scientific and Technological Development (CNPq) for productivity fellowships and grants. Our work on simulation and population modeling has been continuously supported by National Institute of Science and Technology (INCT) in Ecology, Evolution and Biodiversity Conservation (J. A. F. D.-F. and T.F.R), supported by CNPq and FAPEG. CMT is a researcher of the Insti…				X				MedRixV	Only countries from the Region							X
Universidad de Antioquia	April	2020	Performance Evaluation of BCG vs COVID-19	https://clinicaltrials.gov/ct2/show/NCT04362124	Directly humans		Quantitative	Randomized controlled trial		Ongoing		Demonstrate whether the centennial vaccine against tuberculosis (BCG), a bacterial disease, can activate the human immune system in a broad way, allowing it to better combat the coronavirus that causes COVID-19 and, perhaps, prevents the complications that lead the patient to the intensive care unit and death.	Benefits and harms of an intervention								X						Not reported								Clinical Trials.gov	Only countries from the Region									X
Universidad Nacional de	April	2020	Effectiveness and Safety of Medical Treatment for SARS-CoV-2 (COVID-19) in Colombia	https://clinicaltrials.gov/ct2/show/NCT04359095	Directly humans		Quantitative	Randomized controlled trial		Ongoing		Evaluate the effectiveness and safety of pharmacological therapies used to treat adult patients with COVID19.	Benefits and harms of an intervention								X						Not reported								Clinical Trials.gov	Only countries from the Region									X
Xavier	August	2020	The ongoing COVID-19 epidemic in Minas Gerais, Brazil: insights from epidemiological data and SARS-CoV-2 whole genome sequencing	https://www.tandfonline.com/doi/full/10.1080/22221751.2020.1803146	Directly humans	Databases	Quantitative	Descriptive time series	Cross-sectional study	Completed		To provide a preliminary epidemiological overview of SARS-CoV-2 circulation and introduction events into Minas Gerais	Magnitude of the problem	To describe a population		X		X									This work was supported by the Pan American World Health Organization (VPGDI-003-FIO-19-2-2-30). M.G. is supported by Fundação de Amparo à Pesquisa do Estado do Rio de Janeiro (FAPERJ). V.F. and T.d.O. are supported by the South African Medical Research Council (MRC-RFA-UFSP-01-2013/UKZN HIVEPI) and the NIH H3AbioNet network, which is an initiative of the Human Health and Heredity in Africa Conso…	X	X	X					Emerging microbes & infections	Only countries from the Region							X
Vanderson Geraldo Rocha	July	2020	Ruxolitinib for Acute Respiratory Disorder Syndrome Due to COVID-19	https://www.clinicaltrials.gov/ct2/show/NCT04477993	Directly humans		Quantitative	Randomized controlled trial		Ongoing		The aim of the present study is to evaluate the efficacy and safety of JAK inhibitor ruxolitinib in patients with acute respiratory distress syndrome due to COVID-19.	Benefits and harms of an intervention								X						Not reported								Clinical Trials.gov	Only countries from the Region							X
Batur	August	2020	The role of DBP gene polymorphisms in the prevalence of new coronavirus disease 2019 infection and mortality rate	https://onlinelibrary.wiley.com/doi/epdf/10.1002/jmv.26409	Databases		Quantitative	Ecological study		Completed		The main goal of this study was to evaluate if there was any association between DBP gene polymorphism at rs7041 and rs4588 loci and the prevalence of COVID-19 and its mortality rates caused among populations of 10 countries including Turkey.	To describe a population			X											Not reported								Journal of Medical Virology	Countries outside the Region as well
Banerjee	June	2020	Use of Machine Learning and Artificial Intelligence to predict SARS-CoV-2 infection from Full Blood Counts in a population		Directly humans		Quantitative	Cross-sectional study		Completed		use machine learning (ML), an artificial neural network (ANN) and a simple statistical test to identify SARS-CoV-2 positive patients from full blood counts without knowledge of symptoms or history of the individuals	How and why it works					X									None								International Inmunopharmacology	Only countries from the Region							X
Fernandes-Matano	July	2020	Weak association of coinfection by SARS-CoV-2 and other respiratory viruses with severe cases and death	https://www.medrxiv.org/content/10.1101/2020.07.22.20159400v1	Directly humans		Quantitative	Cross-sectional study		Completed		to evaluate whether the severity of confirmed cases of COVID-19 cou ld be related to cases of coinfection	Prognosis						X								None								MedRixV	Only countries from the Region
Delaporte	May	2020	Working From Home Under COVID-19: Who Is Affected? Evidence From Latin American and Caribbean Countries	https://papers.ssrn.com/sol3/papers.cfm?abstract_id=3610885	Directly humans		Quantitative	Cross-sectional study		Completed		estimating the share of jobs that can be performed at home in 23 Latin American and Caribbean countries	To describe a population	Magnitude of the problem										X			Not reported								SSRN	Only countries from the Region		X	X	X	X	X	X	X	X	X			X
Sola	July	2020	[Perinatal COVID-19 in Latin America]	https://iris.paho.org/handle/10665.2/52522	Databases		Quantitative	Cross-sectional study		Completed		evaluar y reportar las características clínicas y los resultados de la infección por SARS-CoV-2 en mujeres embarazadas y sus RN en América Latina.	To describe a population	Magnitude of the problem		x											None								Rev Esp Salud Pública	Countries outside the Region as well		x							x				x
Renato Rodrigues	April	2020	A Bayesian analysis of the total number of cases of the COVID 19 when only a few data is available. A case study in the state of Goias, Brazil	https://regroup-production.s3.amazonaws.com/documents/ReviewReference/240029092/2858%20-%20RenatoRodrigues%202020.pdf?AWSAccessKeyId=AKIAJBZQODCMKJA4H7DA&Expires=1606059246&Signature=FG5MqPuGYSV3xrxqiohWVHKnMRw%3D	Databases		Quantitative	Simulation model used to predict		Completed		To make predictions of the total number of cases of COVID 19 in the state of Goias, Brazil.	Magnitude of the problem					x									Not reported								Research forum	Only countries from the Region							x
Rubens Lichtenthaler Filho	May	2020	A dynamic model for Covid-19 in Brazil	https://regroup-production.s3.amazonaws.com/documents/ReviewReference/240029059/2020.05.10.20097550v1.full.pdf?AWSAccessKeyId=AKIAJBZQODCMKJA4H7DA&Expires=1606424579&Signature=tHLRvvjIbu5jMK1NJbjCEH77lV4%3D	Databases		Quantitative	Simulation model used to predict		Completed		To develop a dynamic model about to coronavirus pandemic and compare it with existing data of infection coming from Sao Paulo and Brasil.	Magnitude of the problem					x									Not reported								medRxiv	Only countries from the Region							x
Tomas de-Camino-Beck	May	2020	A modified SEIR Model with Confinement and Lockdown of COVID-19 for Costa Rica	https://www.medrxiv.org/content/10.1101/2020.05.19.20106492v1	Not described		Quantitative	Simulation model used to predict		Completed		In this brief paper, we introduce an SEIR based model to account for the dynamics introduced by confinement. Adding confinement we believe we can introduce discrete external forces like social distancing and lock downs, that change the dynamics by dynamically changing the availability of susceptible people in the system.	Magnitude of the problem			x											not reported								medRxiv	Only countries from the Region										x
Costas Varotsos	November	2020	A new model for the spread of COVID-19 and the improvement of safety	https://www.sciencedirect.com/science/article/pii/S0925753520303593	Databases		Quantitative	Simulation model used to predict	Validation of a simulation model	Completed		The present study develops the method of predicting the spread of COVID-19 by examining various scenarios depending on the range of people movements and interactions	Magnitude of the problem					X									not reported								Safety Science	Countries outside the Region as well							X
Agenor De Noni	May	2020	A two-wave epidemiological model of COVID-19 outbreaks using MS-Excel(R)	https://www.medrxiv.org/content/10.1101/2020.05.08.20095133v1	Databases		Quantitative	Simulation model used to predict		Completed		The aim of this work is to contribute to the SARS-CoV-2 pandemic analysis as it progresses, offering a very simple but useful fitting model based on classical statistics, a combination of gaussian and gamma distributions, implemented in a MS-Excel spreadsheet	Magnitude of the problem					X									The authors acknowledge the Brazilian agencies Coordination for the improvement of Higher Education Personnel (CAPES) and the National Council for Scientific and Technological Development (CNPq) for their continuous support.	x							medRxiv	Countries outside the Region as well							X
Timothy	August	2020	Altitude as a protective factor from COVID-19	https://www.medrxiv.org/content/10.1101/2020.08.03.20167262v4	Databases		Quantitative	Ecological study		Completed		Here, we have analyzed open-access data for confirmed COVID-19 cases and deaths in Peru, by means of temporal and spatial analyses, along with association analyses with demographic parameters, socio-economic determinants and co-morbidities in an ecological approach to the pandemic.	Other													x	This study was partially funded by grants from the CSIC (COV19-006) and CIBER-EHD (Spain), awarded to T.M.T. F.C.V is funded by a Wellcome Trust Intermediate Research Fellowship in Public Health and Tropical Medicine (107544/Z/15/Z).		x						medRxiv	Only countries from the Region
Ricardo Vicente	June	2020	Applying a Prospective Space-Time Scan Statistic to Examine the Evolution of COVID-19 Clusters in the State of Sao Paulo, Brazil	https://regroup-production.s3.amazonaws.com/documents/ReviewReference/240029072/Applying_a_Prospective_Space-Time_Scan_Statistic_t.pdf?AWSAccessKeyId=AKIAJBZQODCMKJA4H7DA&Expires=1606260126&Signature=jjOWP%2Bk6z9xNIxUcXAYnA3QI9yY%3D	Databases		Quantitative	Simulation model used to predict		Completed		To detect new emerging clusters of COVID-19 in the State of São Paulo’s municipalities to demonstrate the evolution of the relative risk in different regions and municipalities.	Magnitude of the problem					x									The authors received no specific funding for this work.								medRxiv	Only countries from the Region							x
Sameer El Ahmed	May	2020	Aspectos Psicocomportamentais durante a Pandemia da COVID-19: Uma anÃ¡lise dos efeitos provocados em moradores da regiÃ£o central de SÃ£o Paulo. (Psychobehavioral Aspects during the COVID-19 Pandemic: An Analysis of the Effects Caused in Residents of the Central Region of SÃ£o Paulo)	https://papers.ssrn.com/sol3/papers.cfm?abstract_id=3612785	Directly humans		Quantitative	Cross-sectional study		Completed		Descrever a resposta psicocomportamental a esta crise entre a população da região central da cidade de São Paulo, compreendendo os bairros da Bela Vista, Bom Retiro, Cambuci, Consolação, Liberdade, República, Sé e Santa Cecília, no mês de abril de 2020.	To describe a population	Magnitude of the problem				x									Not reported								SSRN	Only countries from the Region							x
Vanessa Vasquez-Apestegui	July	2020	Association Between Air Pollution in Lima and the High Incidence of COVID-19: Findings from a Post Hoc Analysis	https://europepmc.org/article/ppr/ppr184142#free-full-text	Databases		Quantitative	Ecological study		Completed		The primary objective was to determine if long-term exposure with different PM2.5 concentrations was associated with the number of cases, death and case-fatality rates to COVID-19. Then, we will to determine if this association is modified by age, sex, and number of food markets per district.	Magnitude of the problem													X	Grant U01TW010107 (1/2 Regional GEOHealth hub centered in Peru) from the National Institute of Health of United States (Fogarty Program).	x							Res Sq preprint	Only countries from the Region
Schuch	July	2020	Associations of moderate to vigorous physical activity and sedentary behavior with depressive and anxiety symptoms in self-isolating people during the COVID-19 pandemic: A cross-sectional survey in Brazil	https://regroup-production.s3.amazonaws.com/documents/ReviewReference/240029034/2826%20-%20Schuch%202020.pdf?AWSAccessKeyId=AKIAJBZQODCMKJA4H7DA&Expires=1606598715&Signature=N%2FJy3voQnIpWqrkjhQKVXMPbKwA%3D	Directly humans		Quantitative	Cross-sectional study		Completed		to explore the associations between physical activity and sedentary behaviour with depressive, anxiety, and comorbid depressive and anxiety (D&A) symptoms in self-isolating Brazilians.	To describe a population	Magnitude of the problem				x								x	This study was part financed in part by the Coordenação de Aperfeiçoamento de Pessoal de Nível Superior - Brasil (CAPES) - Finance Code 001. Joseph Firth is supported by a University of Manchester Presidential Fellowship (P123958) and a UK Research and Innovation Future Leaders Fellowship (MR/T021780/1). Brendon Stubbs is supported by a Clinical Lectureship (ICA-CL-2017–03–001) jointly funded by …	x		x					Psychiatry Research	Only countries from the Region							x
Anderson Castro Soares de Oliveira	September	2020	Bayesian modeling of COVID-19 cases with a correction to account for under-reported cases	https://www.sciencedirect.com/science/article/pii/S246804272030049X?via%3Dihub	Databases		Quantitative	Simulation model used to predict		Completed		This paper presents an approach to address the problem of under-registration of COVID-19 cases in Brazil, proposing methodologies to work on the inaccuracy of the official reported cases. We introduce a Bayesian approach to the SIR model with correction for underreporting in the analysis of COVID-19 cases in Brazil	Magnitude of the problem					X									Not reported								Infectious Disease Modelling	Only countries from the Region							X
Samy	May	2020	Brazilian Modeling of COVID-19 (BRAM-COD): a Bayesian Monte Carlo approach for COVID-19 spread in a limited data set context	https://regroup-production.s3.amazonaws.com/documents/ReviewReference/240029043/Brazilian_Modeling_of_COVID-19_BRAM-COD_a_Bayesian.pdf?AWSAccessKeyId=AKIAJBZQODCMKJA4H7DA&Expires=1606425823&Signature=gT%2FetcKFIILcdiiKr1TvCc1ca0s%3D	Databases		Quantitative	Simulation model used to predict		Completed		To predict Brazilian ICU beds demand over time and during COVID-19 pandemic “peak”.	Magnitude of the problem			x		x									Alexandre B. Simas acknowledges the financial support from CNPq.	x							medRxiv	Only countries from the Region							x
Yeimer Ortiz-Martinez	April	2020	Can Google trends predict COVID-19 incidence and help preparedness? The situation in Colombia	https://www.ncbi.nlm.nih.gov/pmc/articles/PMC7187809/	Databases		Quantitative	Other		Completed		Here, we would like to show the findings of an assessment regarding the relationship between COVID-19 cases and Google ® searches, using the Google ® Trends tool, in Colombia up to March 28, 2020.	Other													X	not reported								Travel Medicine and Infectious Disease	Only countries from the Region									X
Andreia C. de Melo	October	2020	Cancer inpatient with COVID-19: a report from the Brazilian National Cancer Institute	https://journals.plos.org/plosone/article?id=10.1371/journal.pone.0241261	Documents		Quantitative	Cohort study		Completed		The aim of this report was to describe the demographics, clinical characteristics and laboratory abnormalities of cancer inpatients with COVID-19 admitted to the hospital ward of the Brazilian National Cancer Institute (INCA), exploring factors associated with death.	To describe a population						X								Not reported								medRxiv	Only countries from the Region							X
Alvaro Francisco Lopes de Sousa	June	2020	Casual sex among MSM during the period of social isolation in the COVID-19 pandemic: Nationwide study in Brazil and Portugal	https://www.medrxiv.org/content/10.1101/2020.06.07.20113142v2	Directly humans		Quantitative	Cross-sectional study		Completed		To measure the potential consequences of COVID-19 on the mental health and sexual behavior of MSM	Magnitude of the problem											X		x	Conselho Nacional de Pesquisa – CNPq, Brazil	x							medRxiv	Countries outside the Region as well							x
Butantan	April	2020	Assessment of Seroprevalence and Incidence of SARS-CoV-2 Infection in Brazil	https://regroup-production.s3.amazonaws.com/documents/ReviewReference/239360706/Assessment%20of%20Incidence%20of%20SARS-CoV-2%20Infection%20and%20COVID-19%20in%20Brazil%20%28AVISA%29%20-%20Full%20Text%20View%20-%20ClinicalTrials.gov.pdf?AWSAccessKeyId=AKIAJBZQODCMKJA4H7DA&Expires=1606258427&Signature=pboPJJHocrE1ulvN6U1HKGXpjUY%3D	Directly humans		Quantitative	Cohort study		Ongoing		To determine incidence of SARS-CoV-2 infection and COVID-19 in different clinical sites in Brazil in several age groups. The study aims to assess baseline number of infected participants and perform a follow-up along two years to determine the new cases occurring among participants during the period.	Magnitude of the problem	Prognosis		x											Not reported								clinicalTrials.gov	Only countries from the Region							x
RuÃ­z-Roso	July	2020	Changes of Physical Activity and Ultra-Processed Food Consumption in Adolescents from Different Countries during Covid-19 Pandemic: An Observational Study	https://regroup-production.s3.amazonaws.com/documents/ReviewReference/240029053/nutrients-12-02289.pdf?AWSAccessKeyId=AKIAJBZQODCMKJA4H7DA&Expires=1606424917&Signature=W6Mgo6FArECpP5fpsIhqArsRqeo%3D	Directly humans		Quantitative	Cross-sectional study		Completed		To describe physical activity and its changes and to describe ultra-processed foods consumption and its predictors among adolescents from countries in Europe (Italy and Spain) and Latin America (Brazil, Chile, and Colombia) during the SARS-CoV-2-pandemic period.	To describe a population					x								x	A.D. lab is funded by Fundación Ramón Areces (CIVP18A3888) and by the Spanish “Agencia Estatal de Investigación” and European FEDER Funds (PID2019-109369RB-I00) and to M.-C.L.H. (RTI2018-093873-A-100).	x			x				Nutrients	Countries outside the Region as well							x	x	x
Juliana Ferreira	August	2020	Characteristics and Outcomes of Patients With COVID-19 Admitted to the ICU	https://www.scielo.br/scielo.php?pid=S1807-59322020000100269&script=sci_arttext	Directly humans		Quantitative	Cohort study		Ongoing		The main objective is to describe the characteristics of critically ill patients with COVID-19 and their clinical outcomes, and to identify risk factors associated with survival, to inform clinical decision-making and to guide the strategy to mitigate the epidemic, both within each hospital and ICU and in public health management.	To describe a population	Magnitude of the problem				X	X								not reported								Clinics	Only countries from the Region							X
Takemoto	September	2020	Clinical characteristics and risk factors for mortality in obstetric patients with severe COVID-19 in Brazil: a surveillance database analysis	https://obgyn.onlinelibrary.wiley.com/doi/full/10.1111/1471-0528.16470	Databases		Quantitative	Cross-sectional study		Completed		To describe clinical characteristics of pregnant and postpartum women with severe COVID‐19 in Brazil and to examine risk factors for mortality.	Magnitude of the problem			x		x									This research received no specific grant from any funding agency in the public, commercial or not‐for‐profit sectors.								British Journal of Obstetrics and Gynaecology BJOG	Only countries from the Region							x
Silvana	July	2020	Community-level SARS-CoV-2 Seroprevalence Survey in urban slum dwellers of Buenos Aires City, Argentina: a participatory research	https://regroup-production.s3.amazonaws.com/documents/ReviewReference/240029011/2020.07.14.20153858v2.full.pdf?AWSAccessKeyId=AKIAJBZQODCMKJA4H7DA&Expires=1606600343&Signature=qM1F9sCAg0Um4zE%2FGlyEdDFtEuQ%3D	Directly humans		Quantitative	Cross-sectional study		Completed		to establish the seroprevalence of SARS-CoV-2 three months after the first case was reported in Barrio Padre Mugica, one of the largest slums in Buenos Aires City.	Magnitude of the problem			x											This research received funding from the national and local Ministries of Health and the National Research Council (CONICET).	x							medRxiv	Only countries from the Region		x					x
Ana Karolina Antunes Eisen	May	2020	Comparison Of Different Kits For SARS-CoV-2 RNA Extraction Marketed In Brazil	https://www.biorxiv.org/content/10.1101/2020.05.29.122358v1	Directly humans	Other	Basic science	Other		Completed		In this study we compared four different manual methods for RNA isolation and purification for detection of SARS-CoV-2 through qRT-PCR, as well as the extraction quality itself through detection of RNAse P	Diagnostic accuracy			X											Financiadora de Estudos e Projetos – Finep and RedeVírus Ministério da Ciência, Tecnologia, Inovações e Comunicações – MCTIC	x							bioRxiv	Only countries from the Region							X
Renato d Lopes	May	2020	Continuing versus suspending angiotensin-converting enzyme inhibitors and angiotensin receptor blockers: Impact on adverse outcomes in hospitalized patients with severe acute respiratory syndrome coronavirus 2 (SARS-CoV-2).	https://dx.doi.org/10.1016/j.ahj.2020.05.002	Directly humans		Quantitative	Randomized controlled trial		Ongoing		Primary objective of the trial is to determine whether continued use versus discontinuation of ACEI/ ARB therapy increases days alive and out of the hospital over 30 days, in patients on renin-angiotensin system inhibition hospitalized with COVID-19.	Benefits and harms of an intervention	Prognosis					X								D'Or Institute for Research and Education (IDOR)				X				American Heart Journal	Only countries from the Region							X
Clinedem	July	2020	Suloexide in the Treatment of Early Stages of COVID-19	https://clinicaltrials.gov/ct2/show/NCT04483830	Directly humans		Quantitative	Randomized controlled trial		Ongoing		To use sulodexide in patients that have early onset of COVID-19 symptoms to mitigate the progression of the disease process that can allow them to recover at home, and limit the need of hospital care and a more severe clinical manifestation	Benefits and harms of an intervention						X		x						not reported					X			ClinicalTrials.gov	Only countries from the Region
Rafael	June	2020	COVID-19 challenges to dentistry in the new pandemic epicenter: Brazil	https://regroup-production.s3.amazonaws.com/documents/ReviewReference/240029108/2020.06.11.20128744v1.full.pdf?AWSAccessKeyId=AKIAJBZQODCMKJA4H7DA&Expires=1606056429&Signature=x2Ng3HiGloMc0uJQjJNB0QbBuWM%3D	Directly humans		Quantitative	Cross-sectional study		Completed		To analyze how dental coverage has been affected (public versus private networks), changes in routine and burdens, and how the local prevalence of COVID-19 affects dental professionals.	To describe a population							x							This study was financed by Fundação de Amparo à Pesquisa do Estado do Rio Grande do Sul (FAPERGS), Brazil (PRONEX 16/2551-0000471-4), Coordenação de Aperfeiçoamento de Pessoal de Nível Superior (CAPES), Brazil (Finance Code 001) and CAPES/PRINT, Brazil (88881.309861/2018- 01).	x							medRxiv	Only countries from the Region							x
André Filipe de Moraes Batista	April	2020	COVID-19 diagnosis prediction in emergency care patients: a machine learning approach	https://www.medrxiv.org/content/10.1101/2020.04.04.20052092v2	Documents		Quantitative	Other		Completed		This study aims to improve decisions regarding COVID-19 test priorities in developing countries by predicting the risk of a positive diagnosis, using only routinely-collected data from emergency care admission exams.	Diagnostic accuracy			X											Not reported								medRxiv	Only countries from the Region							X
Thomaz Ugliara Barone	August	2020	COVID-19 Impact on People with Diabetes in the South and Central America	https://www.sciencedirect.com/science/article/pii/S0168822720305532	Directly humans		Quantitative	Cross-sectional study		Completed		To identify the main public policies in place to fight COVID-19 in the SACA region while protecting individuals with diabetes, and in addition to exploring the main challenges and worries faced by this population during this global health crisis.	To describe a population	Magnitude of the problem				x									This research did not receive any specific grant from funding agencies in the public, commercial, or not-for-profit sectors.								Diabetes Research and Clinical Practice	Only countries from the Region		x				x	x	x		x	x		x
D'Or Institute for	August	2020	Convalescent Plasma for Treating Patients With COVID-19 Pneumonia Without Indication of Ventilatory Support	https://clinicaltrials.gov/ct2/show/NCT04528368	Directly humans		Quantitative	Randomized controlled trial		Ongoing		to evaluate the efficacy and safety of using convalescent plasma for treating patients with COVID-19 pneumonia without indication of ventilatory support.	Benefits and harms of an intervention								x						Not reported								clinicalTrials.gov	Only countries from the Region							x
Edda Sciutto Conde	August	2020	Randomized Clinical Trial of Intranasal Dexamethasone as an Adjuvant in Patients With COVID-19	https://clinicaltrials.gov/ct2/show/NCT04513184	Directly humans		Quantitative	Randomized controlled trial		Ongoing		The objective of this study is to evaluate the safety, efficacy and tolerability of dexamethasone in patients hospitalized with SARS-CoV-2 with moderate-severe forms, with an without the requirement of mechanic ventilation, including syndrome of acute respiratory distress or pneumonia (as diagnosed by CAT) with alveolar / interstitial lung involvement.	Benefits and harms of an intervention						X		x						Not reported								clinicaltrials.gov	Only countries from the Region
Ramón E. R. González	April	2020	Different scenarios in the Dynamics of SARS-Cov-2 Infection: an adapted ODE model	https://arxiv.org/abs/2004.01295	Databases		Quantitative	Simulation model used to predict		Completed		We develop a new version of the model (Bats-Hosts-Reservoir-People transmission network model) that only takes into account the transmission from person to person, as this is the dynamic for the rest of the countries except China, where the epidemic arose	Magnitude of the problem					X									Not reported								arxiv.org	Only countries from the Region							X
Escola de Saúde Pública do Ceará	July	2020	Elmo Respiratory Support Project - COVID-19	https://clinicaltrials.gov/ct2/show/NCT04470258	Directly humans		Quantitative	Other		Ongoing		Validate the functionalities to fulfill the requirements and evaluate the usability of the Elmo System and 2. Evaluate the effectiveness of the Elmo system in the treatment of support to patients with hypoxemic respiratory failure caused by COVID-19. (Elmo is a system capable of providing airway pressurization through a helmet-type interface)	How and why it works	Benefits and harms of an intervention					X								Not reported								ClinicalTrials.gov	Only countries from the Region							X
Teich	August	2020	Epidemiologic and clinical features of patients with COVID-19 in Brazil	https://journal.einstein.br/article/epidemiologic-and-clinical-features-of-patients-with-covid-19-in-brazil/	Databases		Quantitative	Cross-sectional study		Completed		To describe epidemiological and clinical features of patients with confirmed infection by SARS-CoV-2 diagnosed and treated at Hospital Israelita Albert Einstein , which admitted the first patients with this condition in Brazil.	To describe a population			x											The study was supported by an internal grant from HIAE and designed by the investigators.			x					Einstein. Official Publication of the Instituto Israelita de Ensino e Pesquisa Albert Einstein	Only countries from the Region							x
Anibal A. Teherán	November	2020	Epidemiological characterisation of asymptomatic carriers of COVID-19 in Colombia: a cross-sectional study	https://bmjopen.bmj.com/content/10/12/e042122	Databases		Quantitative	Cross-sectional study		Completed		The objective of our study was to characterize asymptomatic carriers demographically and socially, as well as to identify individual characteristics in interaction models associated with asymptomatic carriers.	To describe a population					X									The authors have not declared a specific grant for this research from any funding agency in the public, commercial or not-for-profit sectors.								BMJ Open	Only countries from the Region									X
Fundação de Medicina Tropical Dr. Heitor Vieira Dourado	March	2020	Effect of High vs Low Doses of Chloroquine Diphosphate as Adjunctive Therapy for Patients Hospitalized With Severe Acute Respiratory Syndrome Coronavirus 2 (SARS-CoV-2) Infection: A Randomized Clinical Trial	https://www.clinicaltrials.gov/ct2/show/NCT04323527	Directly humans		Quantitative	Randomized controlled trial		Ongoing		The main objective is to assess whether the use of chloroquine diphosphate reduces mortality by 50% in the study population	Benefits and harms of an intervention						X								Not reported								ClinicalTrials.gov	Only countries from the Region							x
Fundación Cardiovascular de Colombia	July	2020	Therapeutic Plasmapheresis in Critically Ill Adult Patients With COVID-19 Confirmed Diagnosis	https://clinicaltrials.gov/ct2/show/NCT04480632	Directly humans		Quantitative	Non-randomized controlled trial		Ongoing		To establish clinical response of critically ill patients with COVID-19 who received convalescent plasma from subjects recovered from SARS-CoV-2 during their stay in Intensive Care Unit at Fundación Cardiovascular de Colombia (Hospital Internacional de Colombia).	Benefits and harms of an intervention						X		X						Not reported								ClinicalTrials.gov	Only countries from the Region									X
Fundación Neumologica Colombiana	August	2020	Clinical Evaluation of Ventilador Innovation Product in Colombia in the SARS COVID 19 Pandemic, Unisabana Herons	https://clinicaltrials.gov/ct2/show/NCT04497623	Directly humans		Quantitative	Single before and after		Ongoing		The objective of this study is to evaluate the efficacy and safety of the Unisabana-Herons invasive mechanical ventilator designed to provide the basic ventilatory support necessary to preserve the life of patients with respiratory failure and indication of mechanical ventilation, especially for those who suffer from acute respiratory distress syndrome (ARDS) when conventional commercial invasive…	Benefits and harms of an intervention						X		x						Not reported								ClinicalTrials.gov	Only countries from the Region									X
Antonio da Silva	November	2020	Estimation and monitoring of COVID-19 transmissibility from publicly available data	https://www.frontiersin.org/articles/10.3389/fams.2020.565336/full	Databases		Quantitative	Simulation model used to predict		Completed		In the present work, we use the recursive least-squares algorithm to establish the stochastic variability of a time-varying from eight different countries	Magnitude of the problem					X									Financial support of the Brazilian Research Agency, the CNPq (Conselho Nacional de Desenvolvimento Cient´ıfico e Tecnolo´gico), under grant 408559/2016-0.	X							Frontiers in Applied Mathematics and Statistics	Countries outside the Region as well		X					X
Alberto	June	2020	Factors linked to changes in mental health outcomes among Brazilians in quarantine due to COVID-19	https://www.medrxiv.org/content/10.1101/2020.05.12.20099374v2	Directly humans		Quantitative	Cross-sectional study		Completed		The aims of the investigation were two-fold. First, this research was intended to track mental health changes over two time points during quarantine. The second objective was to associate mental health outcomes with pertinent demographic, behavioural and COVID-19 specific factors.	To describe a population	Magnitude of the problem				X								X	Coordenacao de Aperfeicoamento de Pessoal de Nivel Superior (CAPES)	X							medRxiv	Only countries from the Region							X
Stephen	April	2020	First study on mental distress in Brazil during the COVID-19 crisis	https://regroup-production.s3.amazonaws.com/documents/ReviewReference/240028979/2020.04.18.20070896v1.full.pdf?AWSAccessKeyId=AKIAJBZQODCMKJA4H7DA&Expires=1606779896&Signature=5%2B12UHBZsgfWyjuFMHpglYtZiRo%3D	Directly humans		Quantitative	Cross-sectional study		Completed		To provide the first evidence of mental distress and its associated predictors among adults in the ongoing COVID-19 crisis in Brazil.	Magnitude of the problem											x		x	Not reported								medRxiv	Only countries from the Region							x
Rafael	July	2020	Geographic access to COVID-19 healthcare in Brazil using a balanced float catchment area approach	https://regroup-production.s3.amazonaws.com/documents/ReviewReference/240029114/Geographic_access_to_COVID-19_healthcare_in_Brazil.pdf?AWSAccessKeyId=AKIAJBZQODCMKJA4H7DA&Expires=1606054386&Signature=8n3CKsONmH47QQSg%2BNqvb591Bmo%3D	Databases		Quantitative	Other		Completed		To present estimates of geographic accessibility to COVID-19 healthcare at high spatial resolution in the 20 largest cities of Brazil.	Magnitude of the problem												x	x	Not reported								medRxiv	Only countries from the Region							x
Hospital de Clinicas de Porto	August	2020	Impact of COVID-19 on Mental Health of Patients With Skin Picking	https://clinicaltrials.gov/ct2/show/NCT04522492	Directly humans		Quantitative	Randomized controlled trial		Ongoing		Impact of COVID-19 on Mental Health of Patients With Skin Picking	Benefits and harms of an intervention						x							x	Not reported								ClinicalTrials.gov	Only countries from the Region							X
Hospital Departamental de	July	2020	Characteristics of Patients and Healthcare Workers With COVID-19 in Meta State, Colombia	https://clinicaltrials.gov/ct2/show/NCT04456426	Directly humans		Quantitative	Ecological study		Ongoing		To establish the characteristics of patients and healthcare workers treated with COVID-19. To assess previous predisposing morbidity. To detail clinical factors associated with complications. To profile clinical indicators for severity and outcomes.	Prognosis	Magnitude of the problem				X	X								Not reported								ClinicalTrials.gov	Only countries from the Region									X
Hospital Israelita Albert	July	2020	Prospective Brazilian Registry for Clinical Presentation of Individuals With COVID-19 (SARS-Brazil)	https://clinicaltrials.gov/ct2/show/NCT04479488	Directly humans		Quantitative	Cohort study		Ongoing		The main goal is to describe mortality incidence, demographic characteristics, coexisting conditions, treatments, outcomes among SARS-CoV2 infected patients. A secondary goal is to identify biological factors (OMICS - genomic, proteomic and metabolomics characterization) associated with severity conditions for these patients	To describe a population	Magnitude of the problem				X	X								Not reported								ClinicalTrials.gov	Only countries from the Region							X
Hospital Italiano de Buenos	May	2020	Serologic Surveillance for SARS-CoV-2 (COVID-19) in a Prospective Cohort of Health Care		Directly humans		Quantitative	Cohort study		Ongoing		To conduct a study using serological screening for health care workers in a University Hospital in Buenos Aires in order to assess the risk of COVID-19 on those who have not developed an immune response against the virus, or to detect it in an early fashion (either pre-symptomatic or asymptomatic).	To describe a population			x		x									Not reported					X			ClinicalTrials.gov	Only countries from the Region		x
Hospital Italiano de Buenos	July	2020	Seroprevalence of Coronavirus Disease 2019 (COVID-19) Antibodies in a Vulnerable Neighbourhood, Buenos Aries Argentina	https://regroup-production.s3.amazonaws.com/documents/ReviewReference/239360668/Seroprevalence%20of%20Coronavirus%20Disease%202019%20%28COVID-19%29%20Antibodies%20in%20a%20Vulnerable%20Neighbourhood%2C%20Buenos%20Aries%20Argentina%20-%20Full%20Text%20View%20-%20ClinicalTrials.gov.pdf?AWSAccessKeyId=AKIAJBZQODCMKJA4H7DA&Expires=1605809930&Signature=uReIdQc0NcewRdNGgc99nKr1GqA%3D	Directly humans		Quantitative	Cross-sectional study	Cohort study	Ongoing		To establish the seroprevalence of SARS-COV-2 in an Argentinian slum three months after the first case was reported.	Magnitude of the problem					x									Not reported								ClinicalTrials.gov	Only countries from the Region		x
Hospital Moinhos de	May	2020	Quality of Life and Patient-centered Outcomes After Hospitalization for COVID-19		Directly humans		Quantitative	Cohort study		Ongoing		To assess the determinants of health-related quality of life and patient-centered long-term outcomes among survivors of hospitalization for Covid-19 in Brazil.	Prognosis			x											Not reported								ClinicalTrials.gov	Only countries from the Region							x
Hospital Regional de Alta especialidad de	June	2020	Association of the Neutrophil/Lymphocyte Ratio With Clinical Complications and Mortality in COVID-19 Patients		Directly humans		Quantitative	Cross-sectional study	Cohort study	Ongoing		To evaluate the association between laboratory tests and the risk of complications in SARS-CoV-2 infection and to determine their mortality risk factors in a sample of the Mexican population.	Prognosis			x											Not reported								ClinicalTrials.gov	Only countries from the Region
Hospital Sao	July	2020	Clinical Characteristics and Outcomes of 187 Critically Ill Patients With COVID-19	https://clinicaltrials.gov/ct2/show/NCT04454372	Directly humans		Quantitative	Cohort study		Ongoing		This case series describes the clinical characteristics, treatment and outcomes of patients with laboratory confirmed COVID-19 admitted to a 35 beds intensive care unit of a tertiary hospital in Northeast Brazil.	To describe a population	Magnitude of the problem				X	X								Not reported								ClinicalTrials.gov	Only countries from the Region							X
Hospital Universitario San	August	2020	Daily Regimen of Tenofovir/Emtricitabine as Prevention for COVID-19 in Health Care Personnel in Colombia	https://clinicaltrials.gov/ct2/show/NCT04519125	Directly humans		Quantitative	Randomized controlled trial		Ongoing		This is an experimental study whose aim is to evaluate the effectiveness of a drug to prevent infection with the virus that causes COVID-19 (SARS-CoV-2), in health care workers.	Benefits and harms of an intervention							x							Not reported								ClinicalTrials.gov	Only countries from the Region									x
Instituto Ecuatoriano de Enfermedades	July	2020	COVID-19 Serology Screening and Strict Protocol in the Endoscopy Unit	https://regroup-production.s3.amazonaws.com/documents/ReviewReference/239360658/COVID-19%20Serology%20Screening%20and%20Strict%20Protocol%20in%20the%20Endoscopy%20Unit%20-%20Full%20Text%20View%20-%20ClinicalTrials.gov.pdf?AWSAccessKeyId=AKIAJBZQODCMKJA4H7DA&Expires=1605809330&Signature=DdQLLylfpsYcMw76UKoSN%2B3%2F4bc%3D	Directly humans		Quantitative	Cohort study		Ongoing		To prospectively evaluate a strict protocol for preventing potential nosocomial infection of COVID-19.	Benefits and harms of an intervention							x							Not reported								ClinicalTrials.gov	Only countries from the Region
Instituto Materno Infantil Prof. Fernando	July	2020	Northeast COVID-19 and Pregnancy Study Group	https://regroup-production.s3.amazonaws.com/documents/ReviewReference/239360657/Northeast%20COVID-19%20and%20Pregnancy%20Study%20Group%20-%20Full%20Text%20View%20-%20ClinicalTrials.gov.pdf?AWSAccessKeyId=AKIAJBZQODCMKJA4H7DA&Expires=1605721867&Signature=CciXW8dV3GwBjfm6D6wRvxU7%2BP4%3D	Directly humans		Quantitative	Cohort study		Ongoing		The objective will to determine the frequency of COVID-19 in pregnant and postpartum women hospitalized with flu syndrome, to evaluate clinical and laboratory predictors of COVID-19 progression and to determine the factors associated with adverse maternal and perinatal outcomes in healthcare centers in two states of Northeast Brazil	Prognosis						x								Not reported								ClinicalTrials.gov	Only countries from the Region							x
Ana Maria Baptista	August	2020	High prevalence of symptoms among Brazilian subjects with antibodies against SARS-CoV-2: a nationwide household survey	https://www.medrxiv.org/content/10.1101/2020.08.10.20171942v1	Directly humans		Quantitative	Cross-sectional study		Completed		We estimate the proportion of people with and without antibodies for SARS-CoV-2 who were asymptomatic	Magnitude of the problem					X									Not reported								medRxiv	Only countries from the Region							X
Renzo	July	2020	Impact of COVID-19 Lockdown Policy on Homicide, Suicide, and Motor Vehicle Deaths in Peru	https://regroup-production.s3.amazonaws.com/documents/ReviewReference/240029091/Impact_of_COVID-19_Lockdown_Policy_on_Homicide_Sui.pdf?AWSAccessKeyId=AKIAJBZQODCMKJA4H7DA&Expires=1606061999&Signature=8AaP3tIK2NERIirYnKFEZdatVcE%3D	Databases		Quantitative	Interrupted time series		Completed		To assess the early impact of COVID-19 lockdown on violent and accidental deaths in Peru.	Benefits and harms of an intervention					x									None								medRxiv	Only countries from the Region
Stavros Gravas	May	2020	Impact of COVID-19 on Urology Practice: A Global Perspective and Snapshot Analysis.	https://www.mdpi.com/2077-0383/9/6/1730/htm	Directly humans		Quantitative	Cross-sectional study		Completed		This report by the SIU aims to detail the impact of COVID-19 on global urology practices, with an effort made to explore differences in trends across regions and practice settings	Other												X		Société Internationale d’Urologie		X						Journal of Clinical Medicine	Countries outside the Region as well
Thiago S. Torres	July	2020	Impact of COVID-19 Pandemic on Sexual Minority Populations in Brazil: An Analysis of Social/Racial Disparities in Maintaining Social Distancing and a Description of Sexual Behavior	https://www.ncbi.nlm.nih.gov/pmc/articles/PMC7394046/	Directly humans		Quantitative	Cross-sectional study		Completed		We conducted a web-based survey targeting Brazilian MSM and TGNB individuals to understand how social distancing measures and the COVID-19 pandemic are impacting their personal lives, sexual behavior, and PrEP/ART access and use	Magnitude of the problem											X	X		Unitaid		X						AIDS and Behavior	Only countries from the Region							X
Laboratorios Roemmers S.A.I.C.F.	July	2020	Efficacy and Safety Study of Nitazoxanide (NTX) in the Treatment of Patients With SARS-CoV-2 Virus Infection (COVID-19)	https://clinicaltrials.gov/ct2/show/NCT04463264	Directly humans		Quantitative	Randomized controlled trial		Ongoing		Evaluation of the efficacy and safety of NTX in adult patients (≥18 years and <60 years), with SARS-CoV-2 infection with mildsymptoms of COVID-19, compared to a placebo control arm.	Benefits and harms of an intervention						X		x						not reported					X			ClinicalTrials.gov	Only countries from the Region		X
Siewe Fodjo	November	2020	Impact of the COVID-19 pandemic on the medical follow-up and psychosocial well-being of people living with HIV: A cross-sectional survey	https://regroup-production.s3.amazonaws.com/documents/ReviewReference/240029020/Impact_of_the_COVID_19_Pandemic_on_the_Medical.1.pdf?AWSAccessKeyId=AKIAJBZQODCMKJA4H7DA&Expires=1606599273&Signature=dhor2Z5l6R8lbcBs4CCmKbuzaHI%3D	Directly humans		Quantitative	Cross-sectional study		Completed		to assess the possible consequences of the COVID-19 pandemic on the health and psychosocial well-being of people living with HIV, their access to health care services, and ART provision.	To describe a population	Magnitude of the problem				x								x	R. C. received funding European Research Council (#671055). The remaining authors have no funding or conflicts of interest to disclose.	x							J Acquir Immune Defic Syndr	Countries outside the Region as well							x
Valentina Viego	June	2020	Incubation period and serial interval of Covid-19 in a chain of infections in Bahia Blanca (Argentina)	https://www.medrxiv.org/content/10.1101/2020.06.18.20134825v1	Documents		Quantitative	Other		Completed		To estimate the incubation period and the serial interval of Covid-19 from a sample of symptomatic patients in Bahia Blanca city	To describe a population					X									No special funding received								medRxiv	Only countries from the Region		X
Rafael Gonzalez	March	2020	Is a COVID19 Quarantine Justified in Chile or USA Right Now?	https://regroup-production.s3.amazonaws.com/documents/ReviewReference/240029115/2003.10879.pdf?AWSAccessKeyId=AKIAJBZQODCMKJA4H7DA&Expires=1605811435&Signature=SVby2WWXHitzXv5HLJoCo7nqtE0%3D	Databases		Quantitative	Simulation model used to predict		Completed		To show how bad the situation facing the Chilean national healthcare system is, and infer if a nationwide quarantine should be enforced as soon as possible.	Magnitude of the problem					x									The authors are supported by ANID Chile through Fondecyt grants Nos. 1191351, 1191353, and 11180557, the Center for the Development of Nanoscience and and Nanotechnology CEDENNA AFB180001, and Conicyt PIA/Anillo ACT192023.	x							Preprint ResearchGate	Countries outside the Region as well								x
AS de Assis	June	2020	Logistic Approach to COVID - 19 Epidemic Evolution in Brazil	https://www.medrxiv.org/content/10.1101/2020.06.22.20135921v1	Databases		Quantitative	Simulation model used to predict		Completed		In this work, an logistic analytical model and numerical simulations are presented, simple to understand, which will show the importance of social isolation, until the viral field dissipates to a “noise level." The important question to ask ourselves is: what is the real formation law for the temporal evolution function of the contamination density to ramp-up, to achieve the plateau regima and ev…	Magnitude of the problem					X									Not reported								medRxiv	Countries outside the Region as well							X
Takemoto	July	2020	Maternal mortality and COVID-19	https://www.tandfonline.com/doi/full/10.1080/14767058.2020.1786056	Databases		Quantitative	Cross-sectional study		Completed		To collect and analyze data from different sources to have a general overview of COVID-19-related maternal deaths in Brazil, as well as to compare data with worldwide reports.	Magnitude of the problem			x		x									This research received no specific grant from any funding agency in the public, commercial, or not-for-profit sectors.								The Journal of Maternal-Fetal & Neonatal Medicine	Only countries from the Region							x
Sippy	October	2020	Medically Attended Outpatient Coronavirus Infections in Ecuadorean Children During the 20 Months Preceding Countrywide Lockdown Related to the SARS-CoV-2 Pandemic of 2020		Directly humans		Quantitative	Cross-sectional study	Cohort study	Completed		To report the epidemiology and manifestations of HCoV infections in Children <5 years who presented with ≥2 symptoms consistent with an acute respiratory tract infection in Ecuador.	To describe a population	Magnitude of the problem		x		x									Funded by The Research Foundation, State University of New York Upstate Medical University, Syracuse, NY.			x					The Pediatric Infectious Disease Journal •	Only countries from the Region
Ministerio de Salud de Ciudad AutÃ³noma de Buenos	July	2020	SERO-EPIDEMIOLOGY OF SARS-COV2 INFECTION IN THE AUTONOMOUS CITY OF BUENOS AIRES	https://clinicaltrials.gov/ct2/show/NCT04482361	Directly humans		Quantitative	Cross-sectional study		Ongoing		The aim of this initiative is to estimate the true dimension of the COVID-19 epidemic in the City of Buenos Aires, by studying the immunological status of the Buenos Aires population in relation to SARS-Cov2, as well as to observe the evolution of the infection among the population, since this information is essential to guide future public health measures related to the control of COVID-19.	Magnitude of the problem	To describe a population				X									Not reported								ClinicalTrials.gov	Only countries from the Region		X
Alejandra Contreras-Manzano	July	2020	Municipality- level predictors of COVID-19 mortality in Mexico: a cautionary tale	https://www.medrxiv.org/content/10.1101/2020.07.11.20151522v1	Databases		Quantitative	Cross-sectional study		Completed		The objective of this study was to analyze the Municipality-level factors associated with a higher mortality rate (MR) of COVID-19 in Mexico, and to pinpoint locations expected to suffer from a high COVID-19 mortality.	To describe a population					X						X			No external funding								medRxiv	Only countries from the Region
Silveira	August	2020	Population-based surveys of antibodies against SARS-CoV-2 in Southern Brazil	https://regroup-production.s3.amazonaws.com/documents/ReviewReference/240029002/s41591-020-0992-3.pdf?AWSAccessKeyId=AKIAJBZQODCMKJA4H7DA&Expires=1606601707&Signature=Olf%2BPw1M6zQTEQNz3LFdEL5Hzf4%3D	Directly humans		Quantitative	Cross-sectional study		Completed		To explore COVID19 seroprevalence on three rounds of probability sample household surveys in the state of Rio Grande do Sul (Brazil)	Magnitude of the problem			x											These surveys are being partly funded by the state and national governments of Brazil.	x							Nature Medicine	Only countries from the Region							x
Reyes-OlavarrÃ­a	August	2020	Positive and Negative Changes in Food Habits, Physical Activity Patterns, and Weight Status during COVID-19 Confinement: Associated Factors in the Chilean Population	https://www.ncbi.nlm.nih.gov/pmc/articles/PMC7432624/	Directly humans		Quantitative	Cross-sectional study		Completed		To determine lifestyle changes, such as eating habits and physical activity (PA) patterns, caused by confinement during the COVID-19 pandemic and to analyze its association with changes in body weight.	Magnitude of the problem					x								x	This research received no external funding.								International Journal of Environmental Research and Public Health	Only countries from the Region								x
Rao Amrita	August	2020	Potential interruptions in HIV prevention and treatment services for gay, bisexual, and other men who have sex with men associated with COVID-19	https://www.medrxiv.org/content/10.1101/2020.08.19.20178285v1	Directly humans		Quantitative	Cross-sectional study		Completed		The objective of these analyses was to assess the relationship between the stringency of COVID-19 mitigation strategies and interruptions to HIV prevention and treatment services among MSM globally	Magnitude of the problem											X	X		Not reported								medRxiv	Countries outside the Region as well							X
Thiago Christiano	May	2020	Quantitative Analysis of the Effectiveness of Public Health Measures on COVID-19 Transmission	https://regroup-production.s3.amazonaws.com/documents/ReviewReference/240028958/Quantitative_Analysis_of_the_Effectiveness_of_Publ.pdf?AWSAccessKeyId=AKIAJBZQODCMKJA4H7DA&Expires=1606853693&Signature=Mt1X9sCfDhiz840QBsRldAves28%3D	Databases		Quantitative	Simulation model used to predict		Completed		To study the COVID-19 epidemics in Brazilian cities using early-time approximations of the SIR model in networks and test counterfactual scenarios to measure the human impact of these public health measures in terms of reducing the number of COVID-19 cases at the epidemics peak.	Magnitude of the problem	Benefits and harms of an intervention				x									This work is supported in part by the Sao Paulo State Research Foundation (FAPESP) under grant num- ˜ bers 2015/50122-0 and 2013/07375-0, the Brazilian Coordination of Superior Level Staff Improvement (CAPES), the Pro-Rectory of Research (PRP) of University of Sao Paulo under grant number ˜ 2018.1.1702.59.8, and the Brazilian National Council for Scientific and Technological Development (CNPq) un…	x		x					medRxiv	Only countries from the Region							x
Soares	July	2020	Risk Factors for Hospitalization and Mortality due to COVID-19 in EspÃ­rito Santo State, Brazil	https://www.ncbi.nlm.nih.gov/pmc/articles/PMC7470570/	Databases		Quantitative	Case-control study		Completed		To analyse the relationships of several clinical factors, comorbidities, and demographic characteristics with hospitalization and death by COVID-19.	To describe a population	Magnitude of the problem		x											None								Am J Trop Med Hyg	Only countries from the Region							x
Juan Pablo Torres	July	2020	SARS-CoV-2 antibody prevalence in blood in a large school community subject to a Covid-19 outbreak: a cross-sectional study	https://academic.oup.com/cid/advance-article/doi/10.1093/cid/ciaa955/5869860	Directly humans		Quantitative	Cross-sectional study		Completed		Our primary aim was to determine the overall SARS-CoV-2 antibody prevalence in blood during the outbreak, and to characterize the antibody prevalences among students by grade level and among school staff.	Magnitude of the problem	To describe a population				x									This work was supported by donations from the Universidad de Chile, Max Oemick, and the Uber Flash Company			x		x			Clinical Infectious Diseases	Only countries from the Region								x
Alberto Paniz-Mondolfi	November	2020	SARS-CoV-2 spread across the Colombian-Venezuelan border	https://www.ncbi.nlm.nih.gov/pmc/articles/PMC7609240/	Directly humans		Basic science	Other		Completed		To report the first SARS-CoV-2 genomes from Venezuela, and present a snapshot of the SARS-CoV-2 epidemiologic landscape in the Colombian-Venezuelan border region	To describe a population			X		X									University of Glasgow, Scottish Funding Council and the Global Challenges Research Fund (GCRF) and GCRF Research Network EP/T003782/1			x				Government	Infection, Genetics and Evolution	Only countries from the Region									X
Rafael Marques Da	June	2020	Scrutinizing the heterogeneous spreading of COVID-19 outbreak in Brazilian territory	https://regroup-production.s3.amazonaws.com/documents/ReviewReference/240029110/2020.06.05.20123604v1.full.pdf?AWSAccessKeyId=AKIAJBZQODCMKJA4H7DA&Expires=1606055864&Signature=EzHxtTSuXa%2FfkJXNnPxpSGv4uPM%3D	Databases		Quantitative	Simulation model used to predict		Completed		To study the heterogeneous spreading of the confirmed infected cases and deaths by the COVID-19 until May 30th, 2020, in the Brazilian territory	Magnitude of the problem					x									C.M. thanks CNPq (Brazil) for financial support (Grant Nos. 304918/2017-2, and 424803/2018-6).	x							medRxiv	Only countries from the Region							x
Luiz Amorim Filho	July	2020	Seroprevalence of anti-SARS-CoV-2 among blood donors in Rio de Janeiro, Brazil	https://www.ncbi.nlm.nih.gov/pmc/articles/PMC7334006/	Directly humans		Quantitative	Cross-sectional study		Completed		To estimate the seroprevalence of antibodies to SARS-CoV-2 among blood donors in the state of Rio de Janeiro, Brazil	Magnitude of the problem	To describe a population				X									Not reported								Rev Saude Publica	Only countries from the Region							X
Matheus Ribeiro	May	2020	Short-term forecasting COVID-19 cumulative confirmed cases: Perspectives for Brazil.	https://www.sciencedirect.com/science/article/pii/S0960077920302538?via%3Dihub	Databases		Quantitative	Simulation model used to predict	Validation of a simulation model	Completed		The objective of this paper is to explore and compare the predictive capacity of machine learning regression and statistical models, in the task of forecasting one, three, and six-days-ahead COVID-19 cumulative cases in Brazil	Magnitude of the problem					X									National Council of Scientific and Technologic Development of Brazil PRONEX ‘ Fundação Araucária ’ 042/2018, and Coordenação de Aperfeiçoamento de Pessoal de Nível Superior - Brasil (CAPES)	X							Chaos, Solitons and Fractals	Only countries from the Region							X
Angel Jose Paternina-Caicedo	April	2020	Social interventions can lower COVID-19 deaths in middle-income countries	https://www.medrxiv.org/content/10.1101/2020.04.16.20063727v2	Databases		Quantitative	Simulation model used to predict		Completed		To assess the effect of social interventions to suppress or mitigate the COVID-19 pandemic.	Magnitude of the problem	Benefits and harms of an intervention				X		X							Not reported								medRxiv	Countries outside the Region as well									X
Stephen	May	2020	Succumbing to the COVID-19 Pandemic: Healthcare Workers not Satisfied and Intend to Leave Their Jobs	https://regroup-production.s3.amazonaws.com/documents/ReviewReference/240028981/Succumbing.pdf?AWSAccessKeyId=AKIAJBZQODCMKJA4H7DA&Expires=1606778533&Signature=9rN0EnfW69%2F7uQ7VL4rSXanddyc%3D	Directly humans		Quantitative	Cross-sectional study		Completed		To assess Bolivia's health workers job satisfaction, life satisfaction, and turnover intention in the ongoing COVID-19 pandemic.	Magnitude of the problem											x			We acknowledge the support of Tsinghua University-INDITEX Sustainable Development Fund (Project No. TISD201904).			x					medRxiv	Only countries from the Region						x
Vander LS Freitas	October	2020	The correspondence between the structure of the terrestrial mobility network and the emergence of COVID-19 in Brazil	http://www.scielo.br/scielo.php?script=sci_arttext&pid=S0102-311X2020000905008&tlng=en	Databases		Quantitative	Simulation model used to predict		Completed		This work aims to investigate the correspondences of the measures of networks with the emergence of cities with confirmed cases of COVID-19 in two scales: Brazil and the State of São Paulo	Magnitude of the problem					X						x		X	not reported								Cadernos de Saúde Pública	Only countries from the Region							X
Thomaz Ugliara Barone	August	2020	The Impact of COVID-19 on People with Diabetes in Brazil	https://www.sciencedirect.com/science/article/pii/S0168822720305568#:~:text=Among%20the%20main%20reported%20consequences,deterioration%2C%20which%20included%3A%2031.2%25	Directly humans		Quantitative	Cross-sectional study		Completed		To investigate challenges encountered by people living with diabetes in Brazil during the COVID-19 pandemic.	To describe a population	Magnitude of the problem				x									This research did not receive any specific grant from funding agencies in the public, commercial, or not-for-profit sectors.								Diabetes Research and Clinical Practice	Only countries from the Region							x
Universidad Miguel Hernandez de Elche	July	2020	Needs, Perceptions and Acute Stress of Healtcare Workers Caring for COVID-19 Patients in South America	https://clinicaltrials.gov/ct2/show/NCT04486404	Directly humans		Quantitative	Cohort study	Cross-sectional study	Ongoing		Not stated. However, the primary outcome is Prevalence of acute stress using the Acute Stress Scale (EASE Scale) among healthcare personnel in the front-line caring for COVID-19 patients	Magnitude of the problem							x					X		Not reported								ClinicalTrials.gov	Countries outside the Region as well		X						X	X
Universidad Nacional de	April	2020	Phase I / II Clinical Study of Immunotherapy Based on Adoptive Cell Transfer as a Therapeutic Alternative for Patients With COVID-19 in Colombia	https://clinicaltrials.gov/ct2/show/NCT04344548	Directly humans		Quantitative	Single before and after		Ongoing		The aim of this project is to evaluate the safety and immunogenicity of allogeneic NK cells from peripheral blood mononuclear cells (PBMCs) of healthy donors in patients infected with COVID-19 collected by apheresis	Benefits and harms of an intervention						X		x						Not reported								ClinicalTrials.gov	Only countries from the Region									X
Universidad Peruana Cayetano	August	2020	PERUCONPLASMA: Evaluating the Use of Convalescent Plasma as Management of Covid-19	https://clinicaltrials.gov/ct2/show/NCT04497324	Directly humans		Quantitative	Randomized controlled trial		Ongoing		Open label controlled clinical trial to evaluate the safety and efficacy of the use of convalescent plasma in hospitalized patients with COVID-19 infection.	Benefits and harms of an intervention						X								Not reported								ClinicalTrials.gov	Only countries from the Region
Universidade Federal de Sao	June	2020	A Study to Compare the Efficacy and Safety of Different Doses of Ivermectin for COVID-19	https://clinicaltrials.gov/ct2/show/NCT04431466	Directly humans		Quantitative	Randomized controlled trial		Ongoing		To determine the clinical efficacy and safety of different doses of ivermectin in patients diagnosed with SARS-CoV-2 infection.	Benefits and harms of an intervention						X								Not reported								ClinicalsTrials.gov	Only countries from the Region							X
University of Sao	July	2020	Home-based Aerobic Training Among Adolescents With Chronic Diseases During COVID-19 Pandemic	https://clinicaltrials.gov/ct2/show/NCT04458246	Directly humans		Quantitative	Randomized controlled trial		Ongoing		This study aims to test the effects of an online, home-based, exercise training program.	Benefits and harms of an intervention													x	Not reported								ClinicalTrials.gov	Only countries from the Region							x
University of Sao Paulo	August	2020	Burnout and Distress preventiOn With caNnabidiol in Front-line Health Care workerS deAling wIth COVID-19	https://clinicaltrials.gov/ct2/show/NCT04504877	Directly humans		Quantitative	Randomized controlled trial		Ongoing		The objective of this work is to monitor the level of stress and overload of a group of front-line health workers (physicians, nurses and physiotherapists) who will participate in the care of patients with COVID-19 at Hospital das Clínicas in Ribeirão Preto and its Emergency Unit (HCRP), for four weeks, and evaluate the cannabidiol - CBD's effectiveness in reducing stress for those who wish to us…	To describe a population	Benefits and harms of an intervention	Magnitude of the problem									x	x		Not reported								ClinicalTrials.gov	Only countries from the Region							x
Adrian Soto-Mota	September	2020	THE LOW-HARM SCORE FOR PREDICTING MORTALITY IN PATIENTS DIAGNOSED WITH COVID-19: A MULTICENTRIC VALIDATION STUDY	https://onlinelibrary.wiley.com/doi/epdf/10.1002/emp2.12259	Documents		Quantitative	Cohort study		Completed		We sought to determine the accuracy of the LOW-HARM score (Lymphopenia, Oxygen saturation, White blood cells, Hypertension, Age, Renal injury, and Myocardial injury) for predicting death from coronavirus disease 2019	Prognosis					X	X								Instituto Nacional de Ciencias Médicas y Nutrición Salvador Zubirán	X							Infectious Disease	Only countries from the Region
Mónica Amador‑Jiménez	August	2020	The Unintended Impact of Colombia's Covid-19 Lockdown on Forest Fires	https://link.springer.com/article/10.1007/s10640-020-00501-5	Databases		Quantitative	Other		Completed		Whether Colombia’s lockdown, which was implemented in stages between 14 March and 24 March 2020 and is projected to end on 15 July (at the time of writing in early-July), is associated with this observed upsurge of forest fires.	Other											X			NERC-UK	x							Environmental and Resource Economics	Only countries from the Region									X
Ricardo	August	2020	Therapeutic effectiveness of interferon alpha 2b treatment for COVID-19 patient recovery		Directly humans		Quantitative	Case-control study		Completed		To re-evaluate the contribution of IFN-α2b on the evolution of all patients, after 98 days of the epidemic, in a period from March 11 to June 17, 2020.	Benefits and harms of an intervention								x						Not reported								medRxiv	Only countries from the Region											x
Amna Tariq	November	2020	Transmission dynamics and control of COVID-19 in Chile, March-June, 2020	https://www.medrxiv.org/content/10.1101/2020.05.15.20103069v3	Databases		Quantitative	Simulation model used to predict		Completed		In this study, we estimate the transmission potential of COVID-19, including the effective reproduction number, during the early transmission phase of the COVID-19 epidemic in Chile and around the mid of the epidemic, by July 7th, 2020. We also estimate the instantaneous reproduction number throughout the epidemic in Chile	Magnitude of the problem	Benefits and harms of an intervention				X		X							Partial funding from NSF grants 1610429 and 1633381 and R01 GM 130900	x							medRxiv	Only countries from the Region								X
Thiago Henrique Evangelista	May	2020	Underreporting of death by COVID-19 in Brazil's second most populous state	https://regroup-production.s3.amazonaws.com/documents/ReviewReference/240028957/2020.05.20.20108415v1.full.pdf?AWSAccessKeyId=AKIAJBZQODCMKJA4H7DA&Expires=1606930806&Signature=jnbdi%2FpxeeXXl0FrsoNFDfJk55Y%3D	Databases		Quantitative	Ecological study		Completed		To analyze the causes of deaths in the different Brazilian government databases (ARPEN and SINAN) and to assess whether there are sub-records shown by the unexpected increase in the frequency of deaths from causes clinically similar to COVID-19.	Magnitude of the problem					x									Not reported								medRxiv	Only countries from the Region							x
Akira Ohnish	October	2020	Universality in COVID-19 spread in view of the Gompertz function	https://academic.oup.com/ptep/advance-article/doi/10.1093/ptep/ptaa148/5917637	Databases		Quantitative	Other		Completed		In this article, we analyze the number of cases by using the Gompertz function	Other					X									Grants-in-Aid for Scienti_x000C_c Research from JSPS		X						Progress of Theoretical and Experimental Physics	Countries outside the Region as well							X
Universidad Tecnológica Equinoccial	May	2020	Using blood plasma to develop passive immunity to coronavirus in Ecuador	https://www.isrctn.com/ISRCTN85216856?q=&filters=conditionCategory:Respiratory,recruitmentCountry:Ecuador&sort=&offset=1&totalResults=6&page=1&pageSize=10&searchType=basic-search	Directly humans		Quantitative	Randomized controlled trial		Ongoing		The aim of this study is to evaluate the safety and efficacy of CP for COVID-19 patients when used as an additional/complementary treatment to standard care in patients with clinical deterioration.	Benefits and harms of an intervention					X	X		x						SalvarVidasEC (Ecuador)				x				International Clinical Trials Registry Platform	Only countries from the Region
Samuel Aguiar	August	2020	Value of preoperative testing for SARS-CoV-2 for elective surgeries in a cancer center during the peak of pandemic in Brazil	https://onlinelibrary.wiley.com/doi/epdf/10.1002/jso.26146	Directly humans		Quantitative	Cross-sectional study		Completed		The aim of our study is to report the results of a strategy of preoperative screening based on reverse transcription‐polymerase chain reaction (RT‐PCR) test, among asymptomatic patients, in a cancer center, during the peak of pandemic in Brazil.	To describe a population	Magnitude of the problem					x								Not reported								Journal of Surgical Oncology	Only countries from the Region							X
Takako Endo	June	2020	#StayHome: Monitoring and benchmarking social isolation trends in Caruaru and the RegiÃ£o Metropolitana do Recife during the COVID-19 pandemic	https://www.ncbi.nlm.nih.gov/pmc/articles/PMC7325600/	Directly humans		Quantitative	Cross-sectional study		Completed		To present presents information related to the Social Isolation Index (SII) of the city of Caruaru, Pernambuco, Brazil	Magnitude of the problem	To describe a population				X		X				X			Not reported								One Health	Only countries from the Region							X
de Melo	October	2020	A first public dataset from Brazilian twitter and news on COVID-19 in Portuguese	https://www.sciencedirect.com/science/article/pii/S2352340920310738?via%3Dihub	Other		Qualitative	Other		Completed		To present a collection of 3,925,366 posts from Twitter and 18,413 online news gathered from UOL (https://www.uol.com.br) web site regarding the online discussion on COVID-19 in Brazil	Other													X	This work was supported by FAPEAM and CNPq through the PPP Program 04/2017	X							Data in Brief	Only countries from the Region							X
Tavarez	October	2020	A generalized SEIRD model with implicit social distancing mechanism: a Bayesian approach for the identification of the spread of COVID-19 with applications in Brazil and Rio de Janeiro state	https://www.medrxiv.org/content/10.1101/2020.05.30.20117283v2	Databases		Quantitative	Validation of a simulation model	Simulation model used to predict	Completed		To develope a seven-compartment model that implicitly considers the social distancing policy that isolates individuals from the infection for a period of time	Magnitude of the problem					X		X							This study was financed in part by the Coordenacao de Aperfeicoamento de Pessoal de Nivel Superior (CAPES), Finance Code 001	X							MEDRxiv	Only countries from the Region							X
Fredi A. Diaz-Quijano	November	2020	A model to predict SARS-CoV-2 infection based on the first three-month surveillance data in Brazil	https://onlinelibrary.wiley.com/doi/10.1111/tmi.13476	Documents		Quantitative	Cohort study		Completed		We aimed to obtain a model to predict SARS-CoV-2 infection in suspected patients reported to the Brazilian surveillance system.	Diagnostic accuracy			x			x								None								Tropical Medicine and International Health	Only countries from the Region							x
Felipe Soares	July	2020	A novel high specificity COVID-19 screening method based on simple blood exams and artificial intelligence	https://www.medrxiv.org/content/10.1101/2020.04.10.20061036v3	Databases		Quantitative	Cross-sectional study		Completed		The primary goal of this investigation is to develop a classifier with high specificity and high negative predictive values, with reasonable sensitivity	Diagnostic accuracy			x			x								not reported								medRxiv	Only countries from the Region							x
Fabio E Leal	June	2020	A primary care approach to the COVID-19 pandemic: clinical features and natural history of 2,073 suspected cases in the Corona Sao Caetano programme, Sao Paulo, Brazil	https://www.medrxiv.org/content/10.1101/2020.06.23.20138081v1	Directly humans		Quantitative	Cohort study		Completed		The objectives of this study were to describe the epidemiological indicators of the early phase of the programme rollout; and to describe the clinical, virologic and natural history features (including hospitalization and deaths) of SARS-CoV-2 infection among patients identified in primary care.	To describe a population					x									The municipal health department of São Caetano do Sul (Secretaria Municipal de Saúde da Prefeitura de São Caetano do Sul) funded the establishment and implementation of the platform. We also acknowledge an award from FAPESP (2018/14389-0) and the UK Medical Research Council (MR/S0195/1) to the Brazil-UK Centre for Arbovirus Discovery, Diagnosis, Genomics and Epidemiology (CADDE)	x		x					BMJ Open	Only countries from the Region							x
Barbero	April	2020	A statistical forecast of LOW mortality and morbidity due to COVID-19, in ARGENTINA and other Southern Hemisphere countries	https://www.medrxiv.org/content/10.1101/2020.04.20.20072488v1	Databases		Quantitative	Simulation model used to predict	Validation of a simulation model	Completed		Not clear	Magnitude of the problem					X									This work was funded by Universidad Nacional de Rio Cuarto (UNRC, Argentina) and the Consejo Nacional de Investigaciones Cientificas y Tecnicas (CONICET, Argentina) whom paid my salary while I am socially isolated at home. Special thanks to members of my research group: A. Cuello, D.Acevedo, E. Yslas, R. Bellingieri, R. Gramaglia, G. Morales, J. Balach and M.A. Molina whom helped with the initial…	X		X					medRxiv	Countries outside the Region as well		X				X	X	X	X	X	X
Daniel	July	2020	Adapting for the COVID-19 pandemic in Ecuador, a characterization of hospital strategies and patients	https://www.medrxiv.org/content/10.1101/2020.07.25.20161661v1.full.pdf	Databases		Quantitative	Cross-sectional study		Completed		we describe the steps that drove the transition from a general to a 100 COVID-19 exclusive hospital in a sanitary emergency background. First, we describe the 101 utilization of an innovative triage approach based on CT-artificial intelligence (AI) in the context 102 of limited availability of RT-PCR testing. Second, we describe the socio-demographic and 103 clinical characteristics of the first …	To describe a population					X	X								This study has not funding								MEDRxiv	Only countries from the Region
Connerton	July	2020	Air Quality during COVID-19 in Four Megacities: Lessons and Challenges for Public Health	https://www.ncbi.nlm.nih.gov/pmc/articles/PMC7400368/	Databases		Quantitative	Ecological study		Completed		To analyze the effects of quarantine and social distancing policies implemented due to the Coronavirus Disease 2019 (COVID-19) pandemic on air pollution levels in four western megacities	Benefits and harms of an intervention													X	This research was funded by Fundação de Amparo à Pesquisa do Estado de São Paulo (FAPESP, São Paulo Research Foundation; Grant no. 2018/25226–5 and Grant no. 2018/10714-4). PC receives a PhD scholarship from CAPES, Brazilian Ministry of Education. HR receives productivity grant level 1A from CNPq. RMM and PJPM receive productivity grant level 2 from CNPq.	X							International Journal of Environmental Research and Public Health	Countries outside the Region as well							X
Juan F. Mendez-Espinosa	August	2020	Air quality variations in Northern South America during the COVID-19 lockdown	https://www.sciencedirect.com/science/article/abs/pii/S0048969720351500?via%3Dihub	Inert sources		Quantitative	Descriptive time series		Completed		This study aims to analyze the behavior of selected criteria air pollutants during the implementation of the SARSCoV-2 lockdown in two high populated cities of the region: Bogotá and Medellín in Colombia	Other													x	not reported								Science of the Total Environment	Only countries from the Region							x		x
Andres Quevedo-RamÃ­rez	July	2020	Altitude and excess mortality during COVID-19 pandemic in Peru	https://www.sciencedirect.com/science/article/pii/S1569904820301701?via%3Dihub	Databases		Quantitative	Ecological study		Completed		We conducted an ecological study in order to assess the relation between EM rate and altitude of the 1874 Peruvian districts during COVID-19 pandemic.	Other	To describe a population				x									The authors received no financial support for the research, authorship, and/or publication of this article.								Respiratory Physiology & Neurobiology	Only countries from the Region
Chen	August	2020	An Examination on the Transmission of COVID-19 and the Effect of Response Strategies: A Comparative Analysis	https://www.ncbi.nlm.nih.gov/pmc/articles/PMC7459733/	Databases		Quantitative	Ecological study		Completed		To examine the transmission of COVID-19 and the associated factors that affect the transmission	To describe a population	Benefits and harms of an intervention				X		X							This study was funded in part by the Ministry of Science and Technology (MOST) in Taiwan under grant numbers MOST 108-2410-H-227-008 to Yi-Tui Chen and MOST 108-2410-H-239-014 to Shih-Heng Yu.	X							International Journal of Environmental Research and Public Health	Countries outside the Region as well							X
Marcelo M Morato	July	2020	An Optimal Predictive Control Strategy for COVID-19 (SARS-CoV-2) Social Distancing Policies in Brazil	https://www.sciencedirect.com/science/article/abs/pii/S1367578820300535?via%3Dihub	Not described		Quantitative	Simulation model used to predict		Completed		We present two modified versions of the Susceptible-Infected-Recovered (SIR) model, embedding the effects of social distancing measures in the evolution of the disease. We propose an MPC-based control framework to determine in real time whether to apply or not the social distancing policy.	Magnitude of the problem					x		x							Financial support of CNPQ under respective grants 302629=20190 and 304032=20190.	x							Annual Reviews in Control	Only countries from the Region							x
Marcelo Freitas do Prado	May	2020	Analysis of COVID-19 under-reporting in Brazil	https://pubmed.ncbi.nlm.nih.gov/32667439/	Databases		Quantitative	Cross-sectional study		Completed		This study aimed to estimate the under-reporting of COVID-19 cases in Brazil.	Magnitude of the problem	To describe a population				x									Not reported								Revista Brasileira de Terapia Intensiva	Only countries from the Region							x
Clara Paz	June	2020	Anxiety and depression in patients with confirmed and suspected COVID-19 in Ecuador	https://onlinelibrary.wiley.com/doi/10.1111/pcn.13106	Directly humans		Quantitative	Cross-sectional study		Completed		Not stated. However, the Department of Mental Health in Ecuador lead an active surveillance of the emotional impact of the COVID-19 by deploying an online self-reporting tool among patients to identify needs and provide standard of care treatment. The authors of this study were asked to participate in the development of this survey and once the data were collected and used for clinical purpose, t…	To describe a population					x								x	Dirección General de Investigación, Universidad de Las Américas, Quito, Ecuador			x					Psychiatry and Clinical Neurosciences	Only countries from the Region
Jorge	June	2020	Assessing the nationwide impact of COVID-19 mitigation policies on the transmission rate of SARS-CoV-2 in Brazil	https://www.medrxiv.org/content/10.1101/2020.06.26.20140780v1	Databases		Quantitative	Simulation model used to predict		Completed		To analyze the effects of 547 published governmental interventions, and population adherence thereof, on the dynamics of COVID-19 cases across all 27 Brazilian states, with emphasis on state capitals and remaining inland cities	Benefits and harms of an intervention					X		X							This study was financed in part by the Coordenacao de Aperfeicoamento de Pessoal de Nivel Superior, Brazil (CAPES), Finance Code 001. STRP was supported by an International Cooperation grant (process number \\ INT0002/2016) from Bahia Research Foundation (FAPESB). STRP and RFSA were supported by the National Institute of Science and Technology - Complex Systems from CNPq, Brazil. JFO was supporte…	X	X						MEDRxiv	Only countries from the Region							X
Flavio Coelho	March	2020	Assessing the potential impacts of COVID-19 in Brasil: Mobility, Morbidity and Impact to the Health System	https://papers.ssrn.com/sol3/papers.cfm?abstract_id=3559609	Databases		Quantitative	Simulation model used to predict		Completed		In this study we identify which areas in the country are most vulnerable for COVID-19, both in terms of the risk of arrival of COVID-19 cases and the risk of sustained transmission	To describe a population					x									The study was not funded by any source								SSRN	Only countries from the Region							x
Paulo Cardoso Lins Filho	May	2020	Assessing the quality, readability and reliability of online information on COVID-19: aninfoveillance observational study	https://www.medrxiv.org/content/10.1101/2020.05.30.20117614v1	Other		Quantitative	Other		Completed		This study aimed to assess the reliability, readability and quality of COVID-19 related information retrieved from Brazilian websites	Other													x	No external funding was received	x							medRxiv	Only countries from the Region							x
Miguel Parra-Saavedra	July	2020	Attitudes and collateral psychological effects of COVID-19 in pregnant women in Colombia	https://obgyn.onlinelibrary.wiley.com/doi/epdf/10.1002/ijgo.13348	Directly humans		Quantitative	Cross-sectional study		Completed		The aim of the present study was to survey pregnant women in order to evaluate the direct and indirect psychological impact during the COVID‐19 outbreak.	Views and preferences	To describe a population				x						x		x	not reported								International Journal of Gynecology and Obstetrics	Only countries from the Region									x
Chen	July	2020	Belief in Conspiracy Theory about COVID-19 Predicts Mental Health and Well-being: A Study of Healthcare Staff in Ecuador	https://www.ncbi.nlm.nih.gov/pmc/articles/PMC7375774/	Directly humans		Quantitative	Cross-sectional study		Completed		To provide the first evidence that belief in conspiracy theories regarding the COVID-19 pandemic is a predictor of the mental health and well-being of health care workers	Other	To describe a population												X	We acknowledge the support of the Tsinghua University-INDITEX Sustainable Development Fund (Project No. TISD201904).			X		X			JMIR Public Health and Surveillance	Only countries from the Region
Pedro de Lemos Menezes	May	2020	BRAZIL IS PROJECTED TO BE THE NEXT GLOBAL COVID-19 PANDEMIC EPICENTER	https://www.medrxiv.org/content/10.1101/2020.04.28.20083675v1	Databases		Quantitative	Simulation model used to predict		Completed		In this report, we aim to evaluate deaths associated to COVID-19 in Brazil and USA, so as to authenticate any likenesses between the countries.	Magnitude of the problem					x									Dr. Vitor receives financial support from FAPESP (Process number 2012/01366-6) financial support from the National Council for Scientific and Technological Development, an entity linked to the Ministry of Science, Technology, Innovations and 126 Communications from Brazil (Process number 302197/2018-4).	x							medRxiv	Countries outside the Region as well							x
Undurraga	May	2020	Case fatality risk by age from COVID-19 in a high testing setting in Latin America: Chile, March-May, 2020		Databases		Quantitative	Cohort study		Completed		To estimate the delay-adjusted case fatality rate across six age groups in Chile	Magnitude of the problem	To describe a population				X									This work was supported by the Japan Society for the Promotion of Science (JSPS) KAKENHI [grant Number 20H03940]; the Leading Initiative for Excellent Young Researchers from the Ministry of Education, Culture, Sport, Science & Technology of Japan to [KM]; National Science Foundation NSF [grant 1414374] as part of the joint NSF-National Institutes of Health NIH-United States Department of Agricult…	X					X		MEDrxiv	Only countries from the Region								X
Pínheiro de Araujo	August	2020	Choosing a hospital assistance ship to fight the covid-19 pandemic	https://www.scielo.br/scielo.php?pid=S0034-89102020000100257&script=sci_arttext	Databases		Quantitative	Other		Completed		To apply the THOR 2 multi-criteria support system to select the Brazilian navy's most suitable hospital care vessel (NAsH) to support the fight against the covid-19 pandemic	Other												X	X	None								Revista de Saúde Pública	Only countries from the Region							X
Pachiega	June	2020	Chronic heart diseases as the most prevalent comorbidities among deaths by COVID-19 in Brazil	http://www.scielo.br/scielo.php?script=sci_arttext&pid=S0036-46652020000100605&tlng=en	Databases		Quantitative	Cross-sectional study		Completed		This study aimed to estimate the prevalence of patients with comorbidities that died of COVID-19 in the Brazilian Federative Units	Magnitude of the problem	To describe a population				x									not reported								Revista do Instituto de Medicina Tropical de Sao Paulo	Only countries from the Region							x
Gaspar Manuel Parra-Bracamonte	August	2020	Clinical characteristics and risk factors for mortality of patients with COVID-19 in a large dataset from Mexico	https://www.sciencedirect.com/science/article/pii/S1047279720302866?via%3Dihub	Databases		Quantitative	Cohort study		Completed		The objectives of the present study were to identify characteristics of patients who are current positive cases of COVID-19 in Mexico and assess risk factors for mortality.	Prognosis					x	x								not reported								Annals of Epidemiology	Only countries from the Region
Juan Pablo Escalera-Antezana	April	2020	Clinical features of the first cases and a cluster of Coronavirus Disease 2019 (COVID-19) in Bolivia imported from Italy and Spain.	https://www.sciencedirect.com/science/article/abs/pii/S1477893920301216	Databases		Quantitative	Cross-sectional study		Completed		We report the main clinical findings, and epidemiological features of the first series of cases, and a cluster, confirmed in Bolivia.	To describe a population					x									Universidad Franz Tamayo, Cochabamba, Bolivia. Latin American Network of Coronavirus Disease 2019-COVID-19 Research (LANCOVID-			x					Travel Medicine and Infectious Disease	Only countries from the Region						x
Escobar	April	2020	CLINICOEPIDEMIOLOGICAL CHARACTERISTICS of PATIENTS WHO DIED from COVID-19 at A NATIONAL HOSPITAL of LIMA, Peru	https://docs.bvsalud.org/biblioref/2020/09/1120711/clinicoepidemiological-characteristics-of-patients-who-died-fr_RcoyWGX.pdf	Databases		Quantitative	Cohort study		Completed		To describe the characteristics of COVID-19 patients who died in a tertiary hospital	Prognosis	To describe a population					X								Financing: Self-financed.								Revista de la facultad de medicina humana	Only countries from the Region
Felix Lelis da Silva	June	2020	Correlation between meteorological factors and COVID-19 infection in the Belem Metropolitan Region	https://www.medrxiv.org/content/10.1101/2020.06.10.20127506v1	Databases		Quantitative	Ecological study		Completed		This research aims to analyze, through correlational study and Krigagem, the relationship of meteorological and demographic variables with cases of COVID-19 in regions of subtropical climate in Brazil.	Other					x								x	This research was supported by the research group GEMAbio - IFPA Campus Castanhal - Brazil			x					medRxiv	Only countries from the Region							x
Jens Fiehler	June	2020	COVID-19 and neurointerventional service worldwide: a survey of the European Society of Minimally Invasive Neurological Therapy (ESMINT), the Society of NeuroInterventional Surgery (SNIS), the Sociedad Iberolatinoamericana de Neuroradiologia Diagnostica y Terapeutica (SILAN), the Society of Vascular and Interventional Neurology (SVIN), and the World Federation of Interventional and Therapeutic Ne…	https://jnis.bmj.com/content/12/8/726	Directly humans		Quantitative	Cross-sectional study		Completed		The aim of this survey was to understand potential geographical differences in perceptions and management of the crisis. We hypothesized that there were considerable geographical differences in the impact of COVID-19 on neurointerventional service organizations worldwide.	Implementation barriers and facilitators	To describe a population					x						x		The authors have not declared a specific grant for this research from any funding agency in the public, commercial or not-for-profit sectors								Clinical Neurology	Countries outside the Region as well		x					x	x	x
Felipe Olivares	June	2020	Covid-19 in Chile. The experience of a Regional reference Center. Preliminary report	https://www.medrxiv.org/content/10.1101/2020.06.14.20130898v1	Directly humans		Quantitative	Cohort study		Completed		To report clinical features and outcomes associated to Covid-19 in a group of patients admitted during the first wave in a regional reference Center in southern Chile designated to severe and critical cases.	To describe a population	Prognosis				x	x								None								medRxiv	Only countries from the Region								x
Rojas-Gallardo	July	2020	COVID-19 in Latin America: Contrasting phylodynamic inference with epidemiological surveillance	https://www.medrxiv.org/content/10.1101/2020.05.23.20111443v2	Databases		Quantitative	Cross-sectional study		Completed		To contrast data-driven from traditional surveillance with parameters inferred from molecular epidemiology in Latin America (LATAM)	Magnitude of the problem			x		x									We would like to acknowledge Grupo de Investigación SIRIUS, Facultad de Ingenierias, Universidad Tecnológica de Pereira, for providing resources for performing high performance computational analysis			X					MEDRxiv	Only countries from the Region		X				X	X	X	X	X	X		X
Ciampi	October	2020	COVID-19 in MS and NMOSD: A multicentric online national survey in Chile	https://www.ncbi.nlm.nih.gov/pmc/articles/PMC7354374/	Directly humans		Quantitative	Cross-sectional study		Completed		To address the impact of COVID-19 on patients with multiple sclerosis and neuromyelitis optica spectrum disorders	To describe a population					X	X								No funding was received for this study								Multiple sclerosis and related disorders	Only countries from the Region								X
Osmar Pinto Neto	June	2020	COVID-19 mathematical model reopening scenarios for Sao Paulo - Brazil	https://www.medrxiv.org/content/10.1101/2020.04.26.20081208v2	Databases		Quantitative	Simulation model used to predict		Completed		The purpose of the current investigation is to model COVID-19 SD intervention strategies on transmission dynamics in São Paulo, Brazil and to determine best-case scenarios	Magnitude of the problem					x									not reported								medRxiv	Only countries from the Region							x
Lins de Lima	November	2020	COVID-SGIS: A smart tool for dynamic monitoring and temporal forecasting of Covid-19	https://www.ncbi.nlm.nih.gov/pmc/articles/PMC7705350/	Databases		Quantitative	Validation of a simulation model		Completed		To present a methodology for monitoring and to provide forecasts of cases and deaths of Covid-19 for each federative units of Brazil	Magnitude of the problem					X									This study was funded by the Federal University of Pernambuco, the Brazilian research agencies FACEPE, CAPES, and CNPq, and the University College London held UKRI research grant number NE/T013664/1.	X		X					Frontiers in Public Health	Only countries from the Region							X
Aguiar de Oliveira	May	2020	Does 'Staying at Home' Save Lives? An Estimation of the Impacts of Social Isolation in the Registered Cases and Deaths by COVID-19 in Brazil	https://papers.ssrn.com/sol3/papers.cfm?abstract_id=3593947	Databases		Quantitative	Simulation model used to predict		Completed		To evaluate whether these measures were able to alter elasticities and, consequently, change the relationship between social isolation and Covid-19 cases and deaths in Brazil	Magnitude of the problem	Benefits and harms of an intervention				X		X							The author received no specific funding for this work								SSRN	Only countries from the Region							X
Munayco	May	2020	Early transmission dynamics of COVID-19 in a southern hemisphere setting: Lima-Peru: February 29th-March 30th, 2020.	https://www.sciencedirect.com/science/article/pii/S2468042720300130	Databases		Quantitative	Simulation model used to predict	Descriptive time series	Completed		To assess the early COVID-19 transmission dynamics and the effect of social distancing interventions in Lima, Peru.	Magnitude of the problem	Benefits and harms of an intervention				X		X								X							Infectious Disease Modelling	Only countries from the Region
Franco	August	2020	Early transmission dynamics, spread, and genomic characterization of SARS-CoV-2 in Panama	https://www.medrxiv.org/content/medrxiv/early/2020/08/04/2020.07.31.20160929.full.pdf	Databases		Quantitative	Descriptive time series	Cross-sectional study	Completed		To nvestigate the early transmission patterns of the virus and the outcomes of mitigation measures in the country	Magnitude of the problem	Benefits and harms of an intervention		X		X		X							Laboratory surveillance was done using the Panama National COVID19 response MoH funds and private donations, Genome surveillance was partially funded by SENACYT COVID19-43 grant and SNI from AAM, SLV, JMP, and LEA.	X							MEDRxiv	Only countries from the Region
Cavalcanti	August	2020	Economic impact of new biosafety recommendations for dental clinical practice during covid-19 pandemic	https://www.scielo.br/scielo.php?pid=S1983-46322020001500301&script=sci_arttext	Databases		Quantitative	Cost study		Completed		To evaluate the economic impact of new biosafety recommendations for oral healthcare assistance during COVID-19	Costs and value for money							X					X		Financial support: None								Pesquisa Brasileira em Odontopediatria e Clínica Integrada	Only countries from the Region							X
Antiporta	November	2020	Emerging Mental Health Challenges, Strategies and Opportunities in the context of the COVID-19 Pandemic: Perspectives from South American Decision-makers	https://www.ncbi.nlm.nih.gov/pmc/articles/PMC7679046/	Directly humans		Quantitative	Cross-sectional study		Completed		To identify emerging mental health problems, strategies to address them, and opportunities to reform mental health systems during the COVID-19 pandemic in South America	Views and preferences							X			X	X	X		No external funding was received for this study.								Revista Panamericana de Salud Públiac	Only countries from the Region		X					X	X	X
Edwin	June	2020	Environmental and social analysis as risk factors for the spread of the novel coronavirus (SARS-CoV-2) using remote sensing, GIS and analytical hierarchy process (AHP): Case of Peru	https://www.medrxiv.org/content/10.1101/2020.05.31.20118653v1	Databases		Quantitative	Other		Completed		To analyze individually, the social and environmental factors which affects directly or indirectly the spread of SARS-CoV-2 virus using remote sensing method	How and why it works	Implementation barriers and facilitators	Benefits and harms of an intervention					X				X		X	This research was made by our own resources.								MEDrxiv	Only countries from the Region
Marciel de Souza	July	2020	Epidemiological and clinical characteristics of the COVID-19 epidemic in Brazil	https://www.nature.com/articles/s41562-020-0928-4	Databases		Quantitative	Descriptive time series	Cross-sectional study	Completed		To report and contextualize epidemiological, demographic and clinical findings for COVID-19 cases during the first 3 months of the epidemic	Magnitude of the problem					X									This work was supported by a FAPESP (2018/14389-0) and Medical Research Council and CADDE partnership award (MR/S0195/1) (http://caddecentre.org/). W.M.S. is supported by the São Paulo Research Foundation, Brazil (2017/13981-0 and 2019/24251-9). N.R.F. is supported by a Wellcome Trust and Royal Society Sir Henry Dale Fellowship (204311/Z/16/Z). O.J.B. was funded by a Sir Henry Wellcome Fellowship…	X						X	Nature human behaviour	Only countries from the Region							X
Esteban Ortiz-Prado	November	2020	Epidemiological, socio-demographic and clinical features of the early phase of the COVID-19 epidemic in Ecuador	https://journals.plos.org/plosntds/article?id=10.1371/journal.pntd.0008958	Databases		Quantitative	Cohort study		Completed		In this study, we present the findings of an interim analysis of the epidemiological situation in Ecuador, describing the clinical characteristics and epidemiological behavior of the first 9,468 confirmed COVID-19 cases using the reverse transcription polymerase chain reaction (RT-PCR) method.	To describe a population					x									Funding was received from Universidad de las Americas.			x					PLOS NEGLECTED TROPICAL DISEASES	Only countries from the Region
Candido	July	2020	Evolution and epidemic spread of SARS-CoV-2 in Brazil	https://www.ncbi.nlm.nih.gov/pmc/articles/PMC7402630/	Databases		Quantitative	Descriptive time series	Cross-sectional study	Completed		To analyze SARI mortality statistics and human mobility data to estimate daily changes in R in São Paulo city (12,2 million inhabitants) and Rio de Janeiro city	Magnitude of the problem					X									This project was supported by the Medical Research Council-São Paulo Research Foundation (FAPESP) CADDE partnership award (MR/S0195/1 and FAPESP 18/14389-0) (http://caddecentre.org/). FAPESP further supports IMC (2018/17176-8 and 2019/12000-1), JGJ (2018/17176-8 and 2019/12000-1, 18/14389-0), FCSS (2018/25468-9), WMS (2017/13981-0, 2019/24251-9), MF (2018/09383-3), TMC (2019/07544-2), CAMS (2019/…	X	X	X					Science	Only countries from the Region							X
Victor Hugo Moreau	August	2020	Forecast predictions for the COVID-19 pandemic in Brazil by statistical modeling using the Weibull distribution for daily new cases and deaths	https://link.springer.com/article/10.1007/s42770-020-00331-z	Databases		Quantitative	Validation of a simulation model		Completed		The Weibull distribution was used to model the forecast prediction of COVID-19, in four scenarios, based on the curve of daily new deaths as a function of time.	Magnitude of the problem					x									This work was supported by the author’s own resources.								Brazilian Journal of Microbiology	Only countries from the Region							x
Gomes da Silva	October	2020	Forecasting Brazilian and American COVID-19 cases based on artificial intelligence coupled with climatic exogenous variables	https://www.sciencedirect.com/science/article/pii/S0960077920304252	Databases		Quantitative	Validation of a simulation model		Completed		To explore and compare the predictive capacity of Bayesian regression neural network (BRNN), cubist regression (CUBIST), k-nearest neighbors (KNN), quantile random forest (QRF), and support vector regression (SVR) when are used stand-alone, and a hybrid framework composed by VMD coupled with previously mentioned models	Magnitude of the problem					X								X	The authors would like to thank the National Council of Scientific and Technologic Development of Brazil – CNPq (Grants number: 307958/2019-1-PQ, 307966/2019-4-PQ, 404659/2016-0-Univ, 405101/2016-3-Univ), PRONEX ‘Fundação Araucária’ 042/2018, and Coordenação de Aperfeiçoamento de Pessoal de Nível Superior - Brasil (CAPES) - Finance Code 001 for financial support of this work.	X			X				Chaos, Solitons & Fractals	Countries outside the Region as well							x
Khondoker Nazmoon Nabi	June	2020	Forecasting COVID-19 pandemic: A data-driven analysis	https://www.sciencedirect.com/science/article/pii/S0960077920304434	Databases		Quantitative	Simulation model used to predict		Completed		The purpose of this study is to give tentative predictions of the epidemic peak for Russia, Brazil, India and Bangladesh which could become the next COVID-19 hotspots in no time by using a newly developed algorithm based on well-known Trust-region-reflective (TRR) algorithm, which is one of the robust real-time optimization techniques.	Magnitude of the problem			x		x									not reported								Chaos, Solitons and Fractals	Countries outside the Region as well							x
N. Feroze	August	2020	Forecasting the patterns of COVID-19 and causal impacts of lockdown in top five affected countries using Bayesian Structural Time Series Models	https://www.ncbi.nlm.nih.gov/pmc/articles/PMC7420989/	Databases		Quantitative	Simulation model used to predict		Completed		To investigate the temporal dynamics of the COVID-19 in top five affected countries around the globe. To investigate the future behavior of COVID-19 in top five affected countries and to observe the causal impact of lifting/relaxing lockdown in these countries.	Magnitude of the problem					x									None								Chaos, Solitons and Fractals	Countries outside the Region as well							x
Paola Cristina Resende	June	2020	Genomic surveillance of SARS-CoV-2 reveals community transmission of a major lineage during the early pandemic phase in Brazil	https://www.biorxiv.org/content/10.1101/2020.06.17.158006v1	Directly humans	Databases	Basic science	Other		Completed		To investigate the SARS-CoV-2 strains circulating in Brazil, we recovered 95 whole-genomes collected from 10 different Brazilian states during the first two months of the COVID-19 epidemic. New SARS-CoV-2 Brazilian viral sequences were combined with other Brazilian and global reference sequences available in GISAID and subjected to maximum likelihood (ML) and Bayesian coalescent analyses	To describe a population			x											CGLab/MoH (General Laboratories Coordination of Brazilian Ministry of Health) and CVSLR/FIOCRUZ (Coordination of Health Surveillance and Reference Laboratories of Oswaldo Cruz Foundation).	x							bioRxiv	Only countries from the Region							x
Neftali Eduardo Antonio-Villa	September	2020	Health-care workers with COVID-19 living in Mexico City: clinical characterization and related outcomes	https://academic.oup.com/cid/advance-article/doi/10.1093/cid/ciaa1487/5912602	Databases		Quantitative	Cohort study		Completed		Here, we sought investigate the epidemiology of SARS-CoV-2 infection within HCWs and its related outcomes in Mexico City. We also assessed the predictive ability of individual symptoms and comorbidities to identify HCWs with SARS-CoV-2 infection for prompt isolation of affected cases	To describe a population	Magnitude of the problem	Prognosis			x		x							No funding was received								Clinical Infectious Diseases	Only countries from the Region
Andrea Pio-Abreu	August	2020	High mortality of CKD patients on hemodialysis with Covid-19 in Brazil	https://link.springer.com/article/10.1007/s40620-020-00823-z	Directly humans		Quantitative	Cross-sectional study		Completed		In the present study, we describe the incidence, mortality, and fatality rates due to Covid-19 since the beginning of the outbreak until June 30th in a sample of 37,852 hemodialysis patients.	To describe a population	Magnitude of the problem				x	x								Not reported								Journal of Nephrology	Only countries from the Region							x
Del Brutto	September	2020	Household Clustering of SARS-CoV-2 in Community Settings: A Study from Rural Ecuador	https://www.ncbi.nlm.nih.gov/pmc/articles/PMC7470588/	Directly humans		Quantitative	Case-control study		Completed		To assess in-house clustering and other variables potentially associated with infection	Other	Magnitude of the problem		X		X									This study was supported by the Universidad Esp´ıritu Santo-Ecuador, Samborond ´on-Ecuado			X					The American Journal of Tropical Medicine and Hygiene	Only countries from the Region
De Carvalho	July	2020	Identification of Patterns in Epidemic Cycles and Methods for Estimating Their Duration: COVID-19 Case Study	https://www.medrxiv.org/content/10.1101/2020.07.13.20153080v3	Databases		Quantitative	Validation of a simulation model	Descriptive time series	Completed			Magnitude of the problem					X									No funding for this research.								MEDrxiv	Countries outside the Region as well							X
Ronald Rodrigues de Moura	July	2020	Immunoinformatic approach to assess SARS-CoV-2 protein S epitopes recognised by the most frequent MHC-I alleles in the Brazilian population	https://jcp.bmj.com/content/early/2020/08/04/jclinpath-2020-206946	Databases		Basic science	Other		Completed		We analysed SARS-CoV-2 protein S peptides aiming to prospect epitopes and their ability to elicit an immune response mediated by the most frequent MHC-I alleles in the Brazilian population.	Other			x											This study has been supported by the following grants: Italian-Slovenian Ecosystem for Electronic and Mobile Health from European Community (grant number: 07/2019) and BioHub—A High-throughput Platform For OMICs Data Analysis And Integration from the Italian Ministry of Health (grant number: RC03/20).	x	x						Journal of Clinical Pathology	Only countries from the Region							x
Ravagnani Fortaleza	August	2020	Impact of nonpharmaceutical governmental strategies for prevention and control of COVID-19 in Sao Paulo State, Brazil	https://www.medrxiv.org/content/10.1101/2020.08.23.20180273v1	Databases		Quantitative	Interrupted time series		Completed		To measure the impact of social distancing policies (instituted 22/03/2020) and subsequent mandatory masking in the community (instituted 04/05/2020) on the incidence and effective reproductive number (Rt) of COVID-19 in São Paulo State, Brazil	Benefits and harms of an intervention							X							None								medRxiv	Only countries from the Region							X
Cuadrado	May	2020	Impact of small-area lockdowns for the control of the COVID-19 pandemic	https://www.medrxiv.org/content/10.1101/2020.05.05.20092106v1.full	Databases		Quantitative	Controlled before and after (including diff in diff analysis)		Completed		To evaluate the impact of small-area lockdowns in Chile, aimed to reduce viral transmission while minimizing the population disrupted	Benefits and harms of an intervention					X		X				X			Funding: The authors received no specific funding for this work								MEDRxiv	Only countries from the Region								X
Francisco H.C. Felix	April	2020	Instantaneous R calculation for COVID-19 epidemic in Brazil	https://www.medrxiv.org/content/10.1101/2020.04.23.20077172v1	Databases		Quantitative	Descriptive time series		Completed		The authors used data on con_x000C_rmed cases of COVID-19 in Brazil and its states to calculate the value of instantaneous reproduction number at these regions.	Magnitude of the problem					x									No funding								medRxiv	Only countries from the Region							x
Félix Lélis da Silva	June	2020	INTRAREGIONAL PROPAGATION OF COVID-19 CASES IN PARA, BRAZIL. ASSESSMENT OF ISOLATION REGIME TO LOCKDOWN	https://www.medrxiv.org/content/10.1101/2020.06.10.20127886v1	Databases		Quantitative	Other		Completed		This study analyzes the dynamics of COVID-19 new cases advance among municipalities in the state of Pará, Brazil	To describe a population	Magnitude of the problem				x									not reported								medRxiv	Only countries from the Region							x
Alcantara	November	2020	Investigating spatiotemporal patterns of the COVID-19 in Sao Paulo State, Brazil	https://geospatialhealth.net/index.php/gh/article/view/925	Databases		Quantitative	Cross-sectional study		Completed		To investigate the spatial distribution patters and dynamics of the COVID-19 in the State of Sao Paulo	Magnitude of the problem	To describe a population				X									E.A. and C.R.S.F. acknowledge the Brazilian National Council for Scientific and Technological Development (CNPq) for research grants 303169/2018-4 and 309712/2017-3, respectively	X							Geospatial Health	Only countries from the Region							X
Murillo-Zamora	July	2020	Male gender and kidney illness associated with an increased risk of severe laboratory-confirmed coronavirus disease	https://bmcinfectdis.biomedcentral.com/articles/10.1186/s12879-020-05408-6	Directly humans		Quantitative	Cohort study		Completed		To identify factors predicting severe coronavirus disease 2019 (COVID-19) in adolescent and adult patients with laboratory-positive (quantitative reverse-transcription polymerase chain reaction) infection	Prognosis					X	X								This research received no external funding.								BMC infectious diseases	Only countries from the Region
Pablo Gaitán-Rossi	August	2020	Measurement lessons of a repeated cross-sectional household food insecurity survey during the COVID-19 pandemic in Mexico	https://www.medrxiv.org/content/10.1101/2020.08.04.20167650v1	Directly humans		Quantitative	Cross-sectional study		Completed		The present study has three objectives. First, to compare the psychometric validity and reliability of ELCSA (an experienced-based food security scale) in a large face-to-face survey conducted prior to the pandemic and three waves of an adapted version collected through a telephone survey. Second, to assess the concurrent validity of the adapted ELCSA scale in the telephone survey. Lastly, to est…	To describe a population											x		x	The ENCOVID19 has been funded by several institutions. The April wave was financed by Universidad Iberoamericana Mexico City. The May and June waves were financed by UNICEF and the Organizacion de Estados Iberoamericanos para la Educacion, la Ciencia y la Cultura (OEI) Mexico.		x	x					medRxiv	Only countries from the Region
Patricia Tempski	May	2020	Medical students perceptions and motivations in time of COVID-19 pandemic	https://www.medrxiv.org/content/10.1101/2020.05.28.20115956v1	Directly humans		Quantitative	Cross-sectional study		Completed		The aim of our study was to evaluate motivation of medical students to be part of the heath team to help in the COVID-19 pandemic	Views and preferences	Implementation barriers and facilitators	To describe a population									x	x		No external funding								medrxiv	Only countries from the Region							x
Pedro S Peixoto	July	2020	Modeling future spread of infections via mobile geolocation data and population dynamics.Â An application to COVID-19 in Brazil	https://journals.plos.org/plosone/article?id=10.1371/journal.pone.0235732	Databases		Quantitative	Simulation model used to predict	Descriptive time series	Completed		In this work, based on millions of anonymized mobile visits data in Brazil, we investigate the most probable spreading patterns of the COVID-19 within states of Brazil.	Magnitude of the problem			x											Fundac¸ão de Amparo à Pesquisa do Estado de São Paulo and Conselho Nacional de Desenvolvimento Cientı´fico e Tecnolo´gico (CNPq)	x							PLOS ONE	Only countries from the Region							x
Miguel Reina Ortiz	May	2020	Modeling the COVID-19 outbreak in Ecuador: Is it the right time to lift social distancing containment measures?	https://www.medrxiv.org/content/10.1101/2020.05.21.20109520v1	Documents		Quantitative	Simulation model used to predict	Simulation model used to predict	Completed		Model the effect of partial and full reversal of containment measures on 25 COVID-19 morbidity and mortality in Ecuador	Benefits and harms of an intervention					x		x					x		not reported								medRxiv	Only countries from the Region
Rivera-Rodriguez	November	2020	Modelling strategies to predict hospital demand during the COVID-19 outbreak in Bogota, Colombia	https://www.frontiersin.org/articles/10.3389/fpubh.2020.582706/full	Databases		Quantitative	Simulation model used to predict		Completed		To present a prediction of the total number of ICU and regular beds that will be needed in Bogotá, Colombia, during the COVID-19 pandemic	Magnitude of the problem					X							X		The author(s) received no financial support for the research, authorship, and/or publication of this article								Frontiers in Public Health	Only countries from the Region									X
Felipe B. Schuch	July	2020	Moderate to vigorous physical activity and sedentary behavior change in self-isolating adults during the COVID-19 pandemic in Brazil: A cross-sectional survey exploring correlates	https://www.medrxiv.org/content/10.1101/2020.07.15.20154559v1	Directly humans		Quantitative	Cross-sectional study		Completed		This study aimed to (i) evaluate the changes (pre-versus during pandemic) in time spent in moderate to vigorous physical activity (MVPA) and sedentary behavior (SB) in self isolating Brazilians during the COVID-19 pandemic, and (ii) to explore correlates of MVPA and SB.	To describe a population	Other										x			Coordenação de Aperfeiçoamento de Pessoal de Nível Superior - Brasil (CAPES)	x							medRxiv	Only countries from the Region							x
Patrick E Brown	November	2020	Mortality from COVID in Colombia and Peru: Analyses of Mortality Data and Statistical Forecasts	https://www.medrxiv.org/content/10.1101/2020.08.24.20181016v2	Databases		Quantitative	Validation of a simulation model	Other	Completed		We determine the excess mortality from COVID in Colombia and Peru by comparing average weekly mortality counts for recent years with 2020 for the weeks corresponding to the first COVID wave. We complement this analysis of recent past trends with forward projections to November 1, 2020 using the latest iteration of the Global COVID Assessment of Mortality (GCAM), an open-source statistical model t…	Magnitude of the problem	Other				x									This study was partly supported by the World Bank, the Canadian Institutes of Health Research, the Natural Sciences and Engineering Research Council of Canada and the Connaught Global Challenge program of the University of Toronto.	x	x	x					Medrxiv	Only countries from the Region									x
Cecilia	May	2020	Multiple introductions, regional spread and local differentiation during the first week of COVID-19 epidemic in Montevideo, Uruguay	https://www.biorxiv.org/content/10.1101/2020.05.09.086223v1.full.pdf	Directly humans		Basic science	Basic sciences		Completed		to characterize the spatio-temporal dynamics of SARS-CoV-2 by sequencing around 10% of cases occurred during the first week of outbreak in Montevideo, allowing us to identify transmission patterns, geographic origins and genetic variation among local strains	Other			X											Not reported, but no conflicts of interests declared								bioRxiv	Only countries from the Region
Guerra-Shinohara	June	2020	Overview on COVID-19 outbreak indicators across Brazilian federative units	https://www.medrxiv.org/content/10.1101/2020.06.02.20120220v1	Databases		Quantitative	Cross-sectional study		Completed		to document and monitor the increase in COVID-19 cases across each federative unit in Brazil, by tracking its progression from inception to 15 May 2020	Magnitude of the problem					X							X		The author(s) received no specific funding for this work								MEDrxiv	Only countries from the Region							X
Licango-Naranjo	June	2020	Paradigms about the COVID-2 pandemic: knowledge, attitudes and practices from medical students		Directly humans		Quantitative	Cross-sectional study		Completed		To describe the knowledge, attitudes and practices in Ecuadorian final year medical students in order to identify the knowledge gaps, perceptions and behavior patterns which could guide the design of better medical education curricula regarding COVID-19.	To describe a population	Views and preferences						X					X		The authors had no funding for this article.								mEDrxiv	Only countries from the Region
Arnaldo Prata-Barbosa	July	2020	Pediatric patients with COVID-19 admitted to intensive care units in Brazil: a prospective multicenter study	https://www.sciencedirect.com/science/article/pii/S0021755720301923	Directly humans		Quantitative	Cohort study		Completed		To describe the clinical characteristics of children and adolescents admitted to intensive care with confirmed COVID-19.	To describe a population	Prognosis				x	x								This study was supported by grants from the following Brazilian research promotion agencies: Conselho Nacional de Desenvolvimento Científico e Tecnológico (CNPq) and Fundac¸ão Carlos Chagas Filho de Amparo à Pesquisa do Estado do Rio de Janeiro (FAPERJ)	x							Jornal de Pediatria	Only countries from the Region							x
Díaz Castillón	May	2020	Perception of the COVID-19 pandemic in the departments of surgery in Colombia	http://www.scielo.org.co/scielo.php?script=sci_arttext&pid=S2011-75822020000200290&lng=en&nrm=iso&tlng=en	Directly humans		Quantitative	Cross-sectional study		Completed		To describe the perception of the surgical community on the impact that the COVID-19 pandemic has had on the surgical services in Colombia	To describe a population	Views and preferences						X					X		None								Revista colombiana de cirugía	Only countries from the Region									X
Efren	June	2020	Performance of the case definition of suspected influenza before and during the COVID-19 pandemic	https://www.medrxiv.org/content/10.1101/2020.06.01.20119446v1	Directly humans		Quantitative	Cross-sectional study		Completed		to evaluate the performance, before and during the COVID-19 pandemic, of the case definition of suspected influenza used in community surveillance in Mexico	Diagnostic accuracy			X		X	X								None to declare								MEDrxiv	Only countries from the Region
Elachola	August	2020	Photo-epidemiology to estimate face covering use in select areas in Asia versus the Americas and Africa during the COVID-19 pandemic	https://pubmed.ncbi.nlm.nih.gov/32761134/	Other		Quantitative	Other		Completed		To count the number of persons whose full faces were visible and those with face covering (masks, clothes)	To describe a population	Implementation barriers and facilitators						X							No funding was received for this work.								Journal of Travel medicine	Countries outside the Region as well
Omar Yaxmehen Bello-Chavolla	August	2020	Predicting mortality due to SARS-CoV-2: A mechanistic score relating obesity and diabetes to COVID-19 outcomes in Mexico	https://academic.oup.com/jcem/article/105/8/2752/5849337	Databases		Quantitative	Other		Completed		We investigate the role of both diabetes and obesity in determining the propensity for a SARS-CoV-2 infection and its associated clinical outcomes, including disease severity and COVID-19 lethality; using these associations, we further construct a clinically useful predictive model for COVID-19 mortality using national epidemiological surveillance data from Mexico	Prognosis					x	x								not reported								The Journal of Clinical Endocrinology & Metabolism	Only countries from the Region
Fernanda Sumika Hojo de Souza	June	2020	Predicting the disease outcome in COVID-19 positive patients through Machine Learning: a retrospective cohort study with Brazilian data	https://www.medrxiv.org/content/10.1101/2020.06.26.20140764v1	Databases		Quantitative	Cohort study		Completed		The aim of the present study is to make a prognosis or early identi_x000C_cation of patients at increased risk of developing severe COVID-19 symptoms using an available database from the Esp_x0013__x0010_rito Santo Brazilian State.	Prognosis			x			x								The authors received no funding from any Institution or Foundation for this study.								medRxiv	Only countries from the Region							x
Cesar Munayco	July	2020	Risk of death by age and gender from CoVID-19 in Peru, March-May, 2020	https://www.ncbi.nlm.nih.gov/pmc/articles/PMC7425445/	Databases		Quantitative	Cross-sectional study		Completed		We provide real-time estimates of adjusted age-specific CFR during the CoVID-19 epidemic in Peru	Magnitude of the problem	To describe a population				x									Japan Society for the Promotion of Science (JSPS) KAKENHI [grant Number 20H03940]; the Leading Initiative for Excellent Young Researchers from the Ministry of Education, Culture, Sport, Science and Technology of Japan; Japan Science and Technology Agency (JST) as part of J-RAPID [grant JPMJSC] to [KM]; National Science Foundation RAPID grant # 2026797 to [GC]; and the ANID Millennium Science Init…	x	x						Aging	Only countries from the Region
Del Brutto	July	2020	SARS-CoV-2 in rural Latin America. A population-based study in coastal Ecuador	https://www.ncbi.nlm.nih.gov/pmc/articles/PMC7454322/	Directly humans		Quantitative	Cross-sectional study		Completed		To assess the prevalence, distribution, and risk factors associated with SARS-CoV-2 seropositivity in middle-aged and older adults living in this closed population	To describe a population			X		X									Study supported by Universidad Espíritu Santo – Ecuador. The sponsor had no role in the design of the study, nor in data collection or analyses, or in the decision to submit this work for publication.			X					Clinical infectious diseases	Only countries from the Region
Carlos A Prete	July	2020	Serial Interval Distribution of SARS-CoV-2 Infection in Brazil	https://academic.oup.com/jtm/advance-article/doi/10.1093/jtm/taaa115/5876265	Databases		Quantitative	Simulation model used to predict		Completed		We estimate the serial interval of SARS-CoV-2 from 65 infector–infectee pairs from Brazil	To describe a population			x		x									This work was supported by a Medical Research Council (MR/S0195/1) and FAPESP (2018/14389-0) CADDE partnership award and a John Fell Research Fund (grant 005166).	X	x	x					International Society of Travel Medicine	Only countries from the Region							x
Del Brutto	July	2020	Social Determinants of Health and Risk of SARS-CoV-2 Infection in Community-Dwelling Older Adults Living in a Rural Latin American Setting	https://www.ncbi.nlm.nih.gov/pmc/articles/PMC7363014/	Directly humans	Databases	Quantitative	Cohort study		Completed		To assess the association between SDH and SARS-CoV-2 seropositivity in community-dwelling older adults living in rural Ecuador.	Other					X						X			This study was supported by an unrestricted grant from Universidad Espiritu Santo – Ecuador, Samborondón, Ecuador			X					Journal of community health	Only countries from the Region
Fernando Torrente	August	2020	Sooner than you think: a very early affective reaction to the COVID-19 pandemic and quarantine in Argentina	https://www.medrxiv.org/content/10.1101/2020.07.31.20166272v1	Directly humans		Quantitative	Cross-sectional study		Completed		In this study, we carried out a survey during the first week of the general lockdown (quarantine) in Argentina to measure early affective reactions in Argentine adults.	To describe a population					x						x		x	This study was supported by the Interamerican Development Bank (RGT3106) and the INECO Foundation		x		x				medRxiv	Only countries from the Region		x
Contreras	October	2020	Statistically-based methodology for revealing real contagion trends and correcting delay-induced errors in the assessment of COVID-19 pandemic	https://www.ncbi.nlm.nih.gov/pmc/articles/PMC7341964/	Databases		Quantitative	Simulation model used to predict		Completed		To expose and quantify, both theoretically and in a case study, the impact of different sources of error in commonly reported data of the COVID-19 spread, such as newly reported cases ΔT, total cases T, infected I, and recovered R fractions of the population	Magnitude of the problem			X		X		X							The authors gratefully acknowledge support from the Chilean National Agency for Research and development through ANID PIA Grant AFB180004, and the Centre for Biotechnology and Bioengineering - CeBiB (PIA project FB0001, Conicyt, Chile). DM-O gratefully acknowledges Conicyt, Chile, for PhD fellowship 21181435	x							Chaos, Solitons & Fractals	Only countries from the Region								X
C. M. C. B. Fortaleza	June	2020	Taking the inner route: spatial and demographic factors affecting vulnerability to COVID-19 among 604 cities from inner Sao Paulo State, Brazil.	https://www.cambridge.org/core/journals/epidemiology-and-infection/article/taking-the-inner-route-spatial-and-demographic-factors-affecting-vulnerability-to-covid19-among-604-cities-from-inner-sao-paulo-state-brazil/B7238319C73790554568578182A14C40	Databases		Quantitative	Ecological study		Completed		We conducted an ecological study aimed at identifying predictors of early introduction, incidence rates of COVID-19 and mortality among 604 municipalities in inner São Paulo State, Brazil.	Other					x						x			not reported								Epidemiology and Infection	Only countries from the Region							x
Ferreira	May	2020	Temporal and spatial characteristics of the spread of COVID-19 in Rio de Janeiro state and city	https://www.medrxiv.org/content/10.1101/2020.05.13.20101113v1	Databases		Quantitative	Descriptive time series		Completed		To analyze temporal and spatial characteristics of the spread of COVID-19 in the municipalities of the state of Rio de Janeiro and in the neighborhoods of the state capital	Magnitude of the problem					X									Funding Statement CNPq; FAPERJ	X							MEDRxiv	Only countries from the Region							X
Kenya Valeria Micaela de Souza Noronha	June	2020	The COVID-19 pandemic in Brazil: analysis of supply and demand of hospital and ICU beds and mechanical ventilators under different scenarios.	https://www.scielo.br/scielo.php?script=sci_arttext&pid=S0102-311X2020000605004&lng=en&nrm=iso&tlng=en	Documents	Databases	Quantitative	Simulation model used to predict		Completed		The current study aims to analyze the pressure on the health system in Brazil resulting from the additional demand created by COVID-19. The services analyzed here are general hospital beds, ICU beds, and mechanical ventilators.	Magnitude of the problem												x		The study received financial support from the Brazilian Graduate Studies Coordinating Board (CAPES; funding code 001), the Brazilian National Research Council (CNPq) for supporting this study with research scholarships	x							Cadernos de Saúde Pública	Only countries from the Region							x
GoPaul	August	2020	The Epidemiology Characteristics of Positive COVID-19 patients in a Caribbean Territory	https://www.medrxiv.org/content/10.1101/2020.08.06.20148288v1	Databases		Quantitative	Cohort study		Completed		To determine the epidemiology of COVID-19 in a Caribbean Territory by the characterisation of patients in terms of, the numbers, socio demographics and associated co-morbidities	To describe a population					X									The authors have not received any funding or benefits from industry or elsewhere to conduct this study								medRxiv	Only countries from the Region
Fabiana Ganem	April	2020	The impact of early social distancing at COVID-19 Outbreak in the largest Metropolitan Area of Brazil	https://www.medrxiv.org/content/10.1101/2020.04.06.20055103v2	Databases		Quantitative	Simulation model used to predict		Completed		We calculated the impact of early social distancing on the COVID-19 transmission in the São Paulo metropolitan area and forecasted the ICU beds needed to cope the epidemic demand by using an age-stratified SEIR model.	Magnitude of the problem	Benefits and harms of an intervention				x		x							not reported for study								medRxiv	Only countries from the Region							x
Lopez Correa	August	2020	The importance of surveillance in cases of and mortality from the COVID-19 epidemic in Belo Horizonte, Brazil, 2020	https://www.scielo.br/scielo.php?script=sci_arttext&pid=S1415-790X2020000100206&lng=en&nrm=iso&tlng=en	Databases		Quantitative	Descriptive time series		Completed		To describe the actions undertaken by the epidemiological surveillance system in Belo Horizonte to address the COVID-19 epidemic and the timeliness of registered data for detecting transmission in 2020	To describe a population					X									Financial support: partial funding from Vital Strategies as part of the Bloomberg Philanthropies Data for Health Initiative.				X				Revista Brasileira de Epidemiologia	Only countries from the Region							X
Mendonca Borges	August	2020	The necessary cooperation between governments and public in the fight against COVID-19: why non-pharmaceutical interventions may be ineffective	https://www.medrxiv.org/content/10.1101/2020.08.17.20176347v1	Databases		Quantitative	Simulation model used to predict		Completed		To assess how past state-level interventions affected the spread of COVID-19 in Goiás	Benefits and harms of an intervention					X		X							Not reported								medRxiv	Only countries from the Region							X
Azanza Ricardo	June	2020	The Risk of Lifting COVID-19 Confinement in Mexico	https://www.medrxiv.org/content/10.1101/2020.05.28.20115063v1	Databases		Quantitative	Simulation model used to predict		Completed		To evaluate sharp or gradual quarantine lifting strategies	Magnitude of the problem					X		X					X		This research was funded by the Universidad Nacional Autonoma de Mexico (UNAM), CONACYT, and the Alfons und Gertrud Kassel-Stiftung. This work received support from Luis Aguilar of the Laboratorio Nacional de 218 Visualización Cientifica Avanzada (LAVIS) at UNAM-Juriquilla	X		X	x				medRxiv	Only countries from the Region
Crema	August	2020	The SARS-COV-2 outbreak around the Amazon rainforest: the relevance of the airborne transmission	https://www.medrxiv.org/content/10.1101/2020.08.06.20169433v1	Databases		Quantitative	Descriptive time series		Completed		To present a global analysis of the SARS-COV-2 outbreak in Brazil	Magnitude of the problem					X									Funding Statement University of Sao Paulo			X					MEDrxiv	Only countries from the Region							X
Omar Yaxmehen Bello-Chavolla	June	2020	Unequal impact of structural health determinants and comorbidity on COVID-19 severity and lethality in older Mexican adults: Considerations beyond chronological aging	https://www.ncbi.nlm.nih.gov/pmc/articles/PMC7337730/	Databases		Quantitative	Other		Completed		We investigated health and structural determinants which could contribute to increased COVID-19 severity and lethality beyond chronological age in older Mexican adults to better characterize the impact of COVID-19 in older populations.	Prognosis					x	x					x	x		The research received no specific funding								Journals of Gerontology: Medical Sciences	Only countries from the Region
Cotrin	November	2020	Urgencies and emergencies in orthodontics during the coronavirus disease 2019 pandemic: Brazilian orthodontists' experience	https://www.ncbi.nlm.nih.gov/pmc/articles/PMC7439000/	Directly humans		Quantitative	Cross-sectional study		Completed		To evaluate the most common urgencies and emergencies in orthodontics during the coronavirus disease 2019 (COVID-19) pandemic and to assess how orthodontists in Brazil were dealing with patients and challenges	To describe a population												X		Not reported								American journal of orthodontics and dentofacial orthopedics	Only countries from the Region							X
NCT04391127	May	2020	Hydroxychloroquine and Ivermectin for the Treatment of COVID-19 Infection	https://clinicaltrials.gov/ct2/show/NCT04391127	Directly humans		Quantitative	Randomized controlled trial		Ongoing		To evaluate the safety and efficacy of treatment with hydroxychloroquine and ivermectin for serious COVID-19 infections in no critical hospitalized patients	Benefits and harms of an intervention						x								Not reported								clinicaltrials.gov	Only countries from the Region
NCT04405843	May	2020	Efficacy of Ivermectin in Adult Patients With Early Stages of COVID-19	https://clinicaltrials.gov/ct2/show/NCT04405843	Directly humans		Quantitative	Randomized controlled trial		Ongoing		to evaluate the efficacy of ivermectin in preventing progression of disease in adult patients with early stages of COVID-19	Benefits and harms of an intervention						x								Not reported								Clinical Trials.gov	Only countries from the Region									x
Bozovich	June	2020	[Collateral damage of COVID-19 pandemic in private healthcare centres of Argentina]	http://www.medicinabuenosaires.com/PMID/32658846.pdf	Directly humans		Quantitative	Cross-sectional study		Completed		To describe the impact of the COVID-19 pandemic in the care of non-communicable diseases.	To describe a population												x		None								Medwave	Only countries from the Region		x
Rainisch	July	2020	A dynamic modeling tool for estimating healthcare demand from the COVID19 epidemic and evaluating population-wide interventions.	https://www.sciencedirect.com/science/article/pii/S1201971220303507	Documents	Databases	Quantitative	Simulation model used to predict	Validation of a simulation model	Completed		To aid active public health officials to estimate healthcare demand from the pandemic in their jurisdictions and to evaluate the potential impact of population-wide social-distancing interventions.	Magnitude of the problem	How and why it works				X		X							None								International Journal of Infectious Diseases	Only countries from the Region								X
Teoh	May	2020	A Global Survey on the Impact of COVID-19 on Urological Services.	https://www.ncbi.nlm.nih.gov/pmc/articles/PMC7248000/#	Directly humans		Quantitative	Cross-sectional study		Completed		To investigate the global impact of COVID-19 on urological providers and the provision of urological patient care.	Magnitude of the problem	To describe a population				X									Not reported								European Urology	Countries outside the Region as well		X		X			X	X	X
Freire-Silva	May	2020	A utilização do planejamento territorial no combate da COVID-19: considerações sobre a situação dos leitos nos municí­pios de Pernambuco, Brasil	https://visaemdebate.incqs.fiocruz.br/index.php/visaemdebate/article/view/1546/1149	Databases		Quantitative	Ecological study		Completed		To analyze how territorial planning can help combat COVID-19 in Pernambuco, based on vital information on the health of the population and the good practices in the epidemiological literature	Magnitude of the problem												x		None								Vigil. sanit. debate	Only countries from the Region							x
Pequeno	June	2020	Air transportation, population density and temperature predict the spread of COVID-19 in Brazil.	https://peerj.com/articles/9322/	Databases		Quantitative	Simulation model used to predict		Completed		To determine whether environmental variables have significant effects on the propagation of COVID-19	Magnitude of the problem					X									This work was supported by Ministry of Science, Technology, Innovation and Communication (MCTIC) of Brazil, the Brazilian Agency of Higher Education (CAPES) and the Brazilian National Council for Scientific and Technological Development (CNPq). Pedro Pequeno received a postdoctoral fellowship from the Brazilian Agency of Higher Education (CAPES). Clarissa Rosa and Jorge Luiz Souza received a post…	X							PeerJ	Only countries from the Region							X
Rodriguez	June	2020	Alternative management for gynecological cancer care during the COVID-2019 pandemic: A Latin American survey.	https://obgyn.onlinelibrary.wiley.com/doi/full/10.1002/ijgo.13272	Directly humans		Quantitative	Cross-sectional study		Completed		To determine the acceptance rate of treatment alternatives for women with either preinvasive conditions or gynecologic cancers during the COVID‐19 pandemic among Latin American gynecological cancer specialists.	To describe a population					X									Not reported								International Journal of Gynecology and Obstetrics	Only countries from the Region		X				X	X	X	X	X
Veiga	August	2020	An analysis of COVID-19 mortality underreporting based on data available from official Brazilian government internet portals	https://www.ncbi.nlm.nih.gov/pmc/articles/PMC7446715/	Databases		Quantitative	Descriptive time series	Simulation model used to predict	Completed		This study investigates the underreporting of cases and deaths related to COVID-19 in the most affected cities in Brazil, based on public data available from official Brazilian government internet portals, to identify the actual impact of thepandemic	Magnitude of the problem					x									The authors would like to thank CEPID CeMEAI and FAPESP (process 2013/07375-0) for supporting this work.	x							JOURNAL OF MEDICAL INTERNET RESEARCH	Only countries from the Region							x
Oliveira	May	2020	Analysis of clinical and demographic heterogeneity of patients dying from COVID-19 in Brazil versus China and Italy.	https://www.bjid.org.br/en-analysis-clinical-demographic-heterogeneity-patients-articulo-S1413867020300568	Databases		Quantitative	Cross-sectional study		Completed		To compare the main characteristics of the deceased population of each country, estimating prevalence ratios (PR) and odds ratios (OR) with their respective 95% confidence interval (95% CI), as well as associated frequency distribution (by chi-square test)	To describe a population					X									Not reported								The Brazilian Journal of Infectious Diseases	Countries outside the Region as well							X
Bryan Adrian	May	2020	Anxiety, depression, attitudes, and internet addiction during the initial phase of the 2019 coronavirus disease (COVID-19) epidemic: A cross-sectional study in Mexico	https://www.medrxiv.org/content/10.1101/2020.05.10.20095844v1	Directly humans		Quantitative	Cross-sectional study		Completed		To describe the prevalence and distribution of anxiety and depression among Mexican population, and to examine its association with internet addiction during the COVID-19 outbreak	To describe a population													x	The authors have not declared a specific grant for this research from any funding agency in the public, commercial or not-for-profit sectors.								medRxiv	Only countries from the Region
YÃ¡Ã±ez	August	2020	Anxiety, Distress, and Turnover Intention of Healthcare Workers in Peru by Their Distance to the Epicenter during the COVID-19 Crisis	Anxiety, Distress, and Turnover Intention of Healthcare Workers in Peru by Their Distance to the Epicenter during the COVID-19 Crisis	Directly humans		Quantitative	Cross-sectional study		Completed		to assess the anxiety, distress, and turnover intention (likelihood toleave their current job) of healthcare workers in Peru during the COVID-19 pandemic.	To describe a population													x	Not reported								The American journal of tropical medicine and hygiene	Only countries from the Region
Butantan	May	2020	Seroepidemiological Study of SARS-CoV-2 (COVID-19) Infection in Population Subgroups in the State of SÃ£o Paulo	https://clinicaltrials.gov/ct2/show/NCT04408014	Directly humans		Quantitative	Cross-sectional study		Ongoing		To estimate the prevalence of antibodies against SARS-CoV-2 is different population subgroups in the State of São Paulo	To describe a population					x									Not reported								ClinicalTrials.gov	Only countries from the Region							x
Araújo	April	2020	Cenário atual da covid-19 no estado do Ceará, Brasil	https://iajmh.emnuvens.com.br/iajmh/article/view/92/100	Directly humans		Quantitative	Ecological study		Completed		The present study aimed to analyze the bed occupancy rate scenario resulting from the covid-19 in the state of Ceará, Brazil.	Magnitude of the problem												x		Not reported								InterAm J Med Health	Only countries from the Region							x
Reis	July	2020	Characterization of the COVID-19 pandemic and the impact of uncertainties, mitigation strategies, and underreporting of cases in South Korea, Italy, and Brazil.	https://www.sciencedirect.com/science/article/pii/S0960077920302885	Databases		Quantitative	Simulation model used to predict		Completed		We use mathematical models with time-dependent coefficients, techniques of inverse and forward uncertainty quantification, and sensitivity analysis to characterize essential aspects of the COVID-19 in the three countries mentioned above.	To describe a population	How and why it works				X		X							This work was partially supported by CNPq, UFJF, and CEFET-MG.	X		X					Chaos Solitons Fractals	Countries outside the Region as well							X
Costa	June	2020	Constituents of buriti oil (Mauritia flexuosa L.) like inhibitors of the SARS-Coronavirus main peptidase: an investigation by docking and molecular dynamics.	https://www.tandfonline.com/doi/full/10.1080/07391102.2020.1778538	Inert sources		Basic science	Other		Completed		To identify enzyme inhibitors against the SARS-Coronavirus peptidase in order to contribute to the fight against Covid-19.	How and why it works	Other			X										Not reported								Journal of Biomolecular Structure and Dynamics	Only countries from the Region							X
Djilali	June	2020	Coronavirus pandemic: A predictive analysis of the peak outbreak epidemic in South Africa, Turkey, and Brazil.	https://www.ncbi.nlm.nih.gov/pmc/articles/PMC7274585/	Databases		Quantitative	Simulation model used to predict		Completed		To predict the epidemic peak outbreak of the Coronavirus in South Africa, Turkey, and Brazil.	Magnitude of the problem					X									Not reported								Chaos Solitons Fractals	Countries outside the Region as well							X
Ruiz-Roso	June	2020	Covid-19 Confinement and Changes of Adolescent's Dietary Trends in Italy, Spain, Chile, Colombia and Brazil.	https://www.ncbi.nlm.nih.gov/pmc/articles/PMC7353171/	Directly humans		Quantitative	Cross-sectional study		Completed		To study nutritional modifications during COVID-19 confinement in adolescents aged 10 to 19 years, compare them with their usual diet and dietary guidelines, and identify variables that may have influenced changes.	To describe a population	Magnitude of the problem				X									Not reported								Nutrients	Countries outside the Region as well							X	X	X
Lima	April	2020	Covid-19 in the State of Ceara: behaviors and beliefs in the arrival of the pandemic.	https://www.researchgate.net/publication/341285323_COVID-19_in_the_state_of_Ceara_Behaviors_and_beliefs_in_the_arrival_of_the_pandemic	Directly humans		Quantitative	Cross-sectional study		Completed		To evaluate the behav-ioral aspects and beliefs of the population of Ceará in the face of the COVID-19 pandemic	To describe a population					X									Not reported								Ciência & Saúde Coletiva	Only countries from the Region							X
Wesley	April	2020	COVID-19 most vulnerable Mexican cities lack the public health infrastructure to face the pandemic: a new temporally-explicit model	https://www.medrxiv.org/content/10.1101/2020.04.10.20061192v1	Databases		Quantitative	Simulation model used to predict		Completed		We developed a temporal epidemiological model to predict the vulnerability of 50 cities across Mexico to COVID-19 following the arrival of SARS-CoV-2 to the country.	Magnitude of the problem					x									Not reported								medRxiv	Only countries from the Region
Benjamin	May	2020	COVID-19 severe pneumonia in Mexico City - First experience in a Mexican hospital	https://www.medrxiv.org/content/10.1101/2020.04.26.20080796v1	Directly humans		Quantitative	Cohort study		Completed		We report a case series of patients with severe and critical COVID-19 pneumonia	To describe a population					x									Not reported								medRxiv	Only countries from the Region
Crokidakis	July	2020	COVID-19 spreading in Rio de Janeiro, Brazil: Do the policies of social isolation really work?.	https://www.sciencedirect.com/science/article/pii/S0960077920303295	Databases		Quantitative	Simulation model used to predict		Completed		To implement social isolation in a simple way in a compartmental epidemic model, and study it impact on the evolution of cases in Rio de Janeiro state.	How and why it works	Benefits and harms of an intervention				X		X							The author acknowledges financial support from the Brazilian scientific funding agencies Conselho Nacional de Desenvolvimento Científico e Tecnológico (CNPq, Grant 303025/2017-4) and Fundação de Amparo à Pesquisa do Estado do Rio de Janeiro (FAPERJ, Grant 203.217/2017).	X							Chaos Solitons Fractals	Only countries from the Region							X
Schuiz	March	2020	COVID-19: A model for studying the evolution of contamination in Brazil	https://arxiv.org/abs/2003.13932	Databases		Quantitative	Simulation model used to predict		Completed		We introduce an epidemiological model for the investigation ofthe spread of epidemics caused by viruses	Magnitude of the problem					x									Not reported								Research Gate	Only countries from the Region							x
Carlos	June	2020	Data mining for the study of the Epidemic (SARS-CoV-2) COVID-19: Algorithm for the identification of patients speaking the native language in the Totonacapan area – Mexico	https://ideas.repec.org/p/pra/mprapa/102039.html	Databases		Quantitative	Ecological study		Completed		The importance of the working document is that it allows analyzing the information and the status of the cases associated with (SARS-CoV-2) COVID-19 as data open to the municipal government and especially in the Totonacapan Zone in Mexico, from the registry patient diary, according to age, sex, comorbidities and condition of (SARS-CoV-2) COVID-19	To describe a population					X									None								Munich Personal RePEc Archiv	Only countries from the Region
Askery	April	2020	Data-Driven Study of the the COVID-19 Pandemic via Age-Structured Modelling and Prediction of the Health System Failure in Brazil amid Diverse Intervention Strategies	https://www.ncbi.nlm.nih.gov/pmc/articles/PMC7392258/	Databases		Quantitative	Simulation model used to predict		Completed		We propose a data-driven age-structured census-based SIRD-like epidemiological model capable of forecasting the spread of COVID-19 in Brazil.	Magnitude of the problem					x									The author(s) received no specific funding for this work								PLoS One	Only countries from the Region							x
Diegoli	June	2020	Decrease in Hospital Admissions for Transient Ischemic Attack, Mild, and Moderate Stroke During the COVID-19 Era.	https://www.ahajournals.org/doi/10.1161/STROKEAHA.120.030481	Databases	Directly humans	Quantitative	Case-control study		Completed		To investigatedthe impact of the onset of the COVID-19 pandemic in stroke admissions in Joinville, Brazil.	To describe a population	Magnitude of the problem				X									Sources of Funding All data were obtained from the Joinville Stroke Registry, which is funded by the Health Secretariat in Joinville. Disclosures Dr Martins reports personal fees from Boehringer Ingelheim, personal fees from Medtronic, personal fees from Penumbra, and personal fees from Pfizer outside the submitted work. The other authors report no conflicts.	X							Stroke	Only countries from the Region							X
de Souza Ferreira	May	2020	Description of Covid-19 Cases in Brazil and Italy.	https://regroup-production.s3.amazonaws.com/documents/ReviewReference/219560478/SouzaFerreira2020_Article_DescriptionOfCovid-19CasesInBr.pdf?AWSAccessKeyId=AKIAJBZQODCMKJA4H7DA&Expires=1613545681&Signature=juwpgHNKgSs5PBcF6TUSgt9rbDY%3D	Databases		Quantitative	Cohort study		Completed		To describe and correlate the numberof confirmed cases and deaths of Covid-19 in Brazil and Italy.	To describe a population					x									None								SN Comprehensive Clinical Medicine	Countries outside the Region as well							x
de Souza Luna	May	2020	Different patterns of Influenza A and B detected during early stages of COVID-19 in a university hospital in Sao Paulo, Brazil.	https://linkinghub.elsevier.com/retrieve/pii/S0163445320303133	Directly humans		Quantitative	Cohort study		Completed		To investigate the impact of quarantine in the local community, we assessed the presence of SARS coronavirus 2 (SARS-CoV-2), influenza A virus (IV-A), B (IV-B), and human metapneumovirus (hMPV) in 244 hospitalized patients with acute respiratory illness.	To describe a population	Magnitude of the problem				X									Not reported								Journal of Infection	Only countries from the Region							X
Soriano Sanchez	August	2020	Early Report on the Impact of COVID-19 Outbreak in Neurosurgical Practice Among Members of the Latin American Federation of Neurosurgical Societies.	https://www.sciencedirect.com/science/article/abs/pii/S1878875020309360?via%3Dihub	Directly humans		Quantitative	Cross-sectional study		Completed		To provide insight on the impact that health care restriction has made on neurosurgical activity in Latin Iberoamerica.	How and why it works	To describe a population				X									Not reported								World Neurosurgery	Countries outside the Region as well		X						X	X	X	X		X
Bruno Martins	October	2020	Effect of Dexamethasone on Days Alive and Ventilator-Free in Patients with Moderate or Severe Acute Respiratory Distress Syndrome and COVID-19: The CoDEX Randomized Clinical Trial	https://jamanetwork.com/journals/jama/fullarticle/2770277	Directly humans		Quantitative	Randomized controlled trial		Completed		To determine whether intravenous dexamethasone increases the number of ventilator-free days among patients with COVID-19–associated ARDS.	Benefits and harms of an intervention						X								This trial was funded and supported by the Coalition COVID-19 Brazil. The Laboratórios Farmacêuticos provided the study drug, distribution logistics, and insurance for the study patients.					X			JAMA	Only countries from the Region							X
Carlos Magno Castelo Branco	April	2020	Elementary spatial structures and dispersion of COVID-19: health geography directing responses to public health emergency in Sao Paulo State, Brazil	https://www.medrxiv.org/content/10.1101/2020.04.26.20080895v1	Databases		Quantitative	Simulation model used to predict		Completed		We use geographical models of population mobility as patterns for spread of SARS-Cov-2 infection	Benefits and harms of an intervention					x									S ̃ao Paulo Research Foundation ( FAPESP) grant18/24058-1	x							medRxiv	Only countries from the Region							x
Canals	August	2020	Epidemic trends, public health response and health system capacity: the Chilean experience in four months of the COVID-19 pandemic	https://www.ncbi.nlm.nih.gov/pmc/articles/PMC7429930/pdf/rpsp-44-e99.pdf	Databases		Quantitative	Ecological study		Completed		To report the surveillance of COVID-19 pandemic in Chile and analyse the response to public health interventions implemented from 3 March to 30 June 2020 and to assess the risks of collapse of the health care system.	Magnitude of the problem					x									Funded by ANID-COVID 0960.	x							Rev Panam Salud Publica.	Only countries from the Region								x
Tang	July	2020	Epidemiology of COVID-19 in Brazil: using a mathematical model to estimate the outbreak peak and temporal evolution.	https://www.tandfonline.com/doi/full/10.1080/22221751.2020.1785337	Databases		Quantitative	Simulation model used to predict		Completed		To predict the outbreak peak and the decreasing tendency of the pandemic	Magnitude of the problem					X									This work was supported by the Conselho Nacional de Desenvolvimento Científico e Tecnológico [grant number 300576/2010-2]; Coordenação de Aperfeiçoamento de Pessoal de Nível Superior [grant number 88881.068515/2014-01]; Fundação de Amparo à Pesquisa do Estado de São Paulo [grant number 2020/08409-9 and 2018/09868-7].	X							Emerging Microbes & Infections	Only countries from the Region							X
Zuniga-Moya	August	2020	Epidemiology, outcomes and associated factors of COVID-19 RT-PCR confirmed cases in the San Pedro Sula Metropolitan Area, Honduras	https://www.ncbi.nlm.nih.gov/pmc/articles/PMC7454370/	Directly humans		Quantitative	Cohort study		Completed		To describe the epidemiology of COVID-19 in the Metropolitan Area of San Pedro Sula, Honduras.	To describe a population					x									Work supported bythe University of Michigan Office of Global Public Health, Gelman Global Scholars andby the National Institute for Allergy and Infectious Disease [contract number HHSN272201400006C		x	x					Clin Infect Dis .	Only countries from the Region
Xu	May	2020	Estimation of reproduction numbers of COVID-19 in typical countries and epidemic trends under different prevention and control scenarios.	https://link.springer.com/article/10.1007/s11684-020-0787-4	Databases		Quantitative	Simulation model used to predict		Completed		To calculate basic reproduction number (R0) and the time-varying estimate of the effective reproductive number (Rt) of COVID-19 by using the maximum likelihood method and the sequential Bayesian method, respectively	Magnitude of the problem	Benefits and harms of an intervention				X		X							This work is funded by Medicine and Engineering Interdisciplinary Research Fund of Shanghai Jiao Tong University (No. YG2020YQ06), the National Key Research and Development Project (Nos. 2018YFC1705100, 2018YFC1705103, and 2018YFC2000700) and the National Natural Science Foundation of China (Nos. 71673187 and 81630086), the Key Research Program (No. ZDRW-ZS-2017-1) of the Chinese Academy of Scien…	X		X					Frontiers of Medicine	Countries outside the Region as well		X
Poterico	May	2020	Genetic variants and source of introduction of SARS-CoV-2 in South America.	https://onlinelibrary.wiley.com/doi/full/10.1002/jmv.26001	Databases		Basic science	Other		Completed		To show and compare positions that have variants in 30 complete viral genomes from South American countries	To describe a population			X											Not reported								Jounal of Medical Virology	Only countries from the Region		X					X	X	X
Blanca	May	2020	Genomic analysis of early SARS-CoV-2 strains introduced in Mexico	https://jvi.asm.org/content/94/18/e01056-20.long	Directly humans		Basic science	Basic sciences		Completed		We present the full genome sequence for 17 SARS-CoV-2 isolates corresponding to the earliest sampled cases in Mexico.	To describe a population			x											Not reported								bioRxiv	Only countries from the Region
Escalera-Antezana	April	2020	Healthcare workers' and students' knowledge regarding the transmission, epidemiology and symptoms of COVID-19 in 41 cities of Bolivia and Colombia.	https://www.ncbi.nlm.nih.gov/pmc/articles/PMC7195304/pdf/main.pdf	Directly humans		Quantitative	Cross-sectional study		Completed		To assess the knowledge amongst healthcare students andworkers about the epidemiology, symptoms and transmission ofCOVID-19incitiesofBoliviaandColombia[	To describe a population													x	None								Travel Medicine and Infectious Disease	Only countries from the Region						X			X
Catarina Vezetiv	November	2020	High prevalence of food insecurity, the adverse impact of COVID-19 in Brazilian favela	https://www.cambridge.org/core/journals/public-health-nutrition/article/high-prevalence-of-food-insecurity-the-adverse-impact-of-covid19-in-brazilian-favela/C9AA8205A08E1169787584A18AAEFF88	Directly humans		Quantitative	Cross-sectional study		Completed		Investigate food insecurity (FI) prevalence in two favelas in Brazil in the early weeks of the social distancing policy, from 27 March 2020 to 1 June 2020.	To describe a population					x									None								Public Health Nutrition	Only countries from the Region							x
Alexandre	May	2020	Hydroxychloroquine alone or in combination with azithromycin to prevent major clinical events in hospitalised patients with coronavirus infection (COVID-19): rationale and design of a randomised, controlled clinical trial	https://www.medrxiv.org/content/10.1101/2020.05.19.20106997v1.full.pdf	Directly humans		Quantitative	Randomized controlled trial		Ongoing		To assess the effect of the treatment with hydroxychloroquine compared to not treating with hydroxychloroquine, and the effect of combined treatment with hydroxychloroquine and azithromycin compared to treating with hydroxychloroquine only, in adult patients with confirmed COVID-19	Benefits and harms of an intervention						X								This study is supported by EMS Pharmaceutical company which will provide partial, funding, the medications and logistics for the clinical trial. Dr Berwanger report research grants from AstraZeneca, Bayer, Amgen, Boehringer-Ingelheim, BMS, Servier, and Novartis. All authors report no other conflicts of interest.					X			medRxiv	Only countries from the Region							X
Arantes	June	2020	Impact of coronavirus pandemic crisis in endoscopic clinical practice: Results from a national survey in Brazil.	https://www.ncbi.nlm.nih.gov/pmc/articles/PMC7286720/	Directly humans		Quantitative	Cross-sectional study		Completed		To assess the impact of the COVID-19 outbreak on endoscopic clinical practice in Brazil.	Magnitude of the problem	To describe a population				X							X		Not reported								Endoscopy International Open	Only countries from the Region							X
Gomes	September	2020	Impact of COVID-19 on clinical practice, income, health and lifestyle behavior of Brazilian urologists.	https://www.scielo.br/scielo.php?pid=S1677-55382020000601042&script=sci_arttext	Directly humans		Quantitative	Cross-sectional study		Completed		To evaluate changes in urologists’ clinical practice and income after two months of COVID-19.	To describe a population					X									Not reported								International Journal of Brazilian of Urology	Only countries from the Region							X
Victor	August	2020	Impact of COVID-19 Outbreak on Quality of Care for STEMI in Uruguay: A Whole Country Population Retrospective Study	https://papers.ssrn.com/sol3/papers.cfm?abstract_id=3631297	Databases		Quantitative	Cohort study		Completed		We describe the impact of emergency sanitary measures on the care for STEMI. We focused on the following variables: 1) incidencerate for STEMI reperfusion therapy; 2) time from symptom onset to reperfusion and 3) 15-day mortality for patients who underwent treatment for STEMI.	To describe a population	Magnitude of the problem											x		None								The Lancet Public Health pre-print	Only countries from the Region
Paesano	July	2020	Impact of COVID-19 Pandemic on Ibero-American Urology Residents: Perspective of American Confederation of Urology (CAU).	https://www.researchgate.net/publication/342314522_Impact_of_COVID-19_Pandemic_on_Ibero-American_Urology_Residents_Perspective_of_American_Confederation_of_Urology_CAU	Directly humans		Quantitative	Cross-sectional study		Completed		To evaluate the impact of this health crisis on training programs through a survey addressed to urology medical residents	To describe a population					X									Not reported								International Brazilian Journal of Urology	Countries outside the Region as well		X				X	X	X	X	X	X		X
Jesus	May	2020	Importation and early local transmission of COVID-19 in Brazil, 2020.	https://www.ncbi.nlm.nih.gov/pmc/articles/PMC7232955/	Directly humans		Basic science	Other		Completed		We conducted the genome sequencing and analysis of the first confirmed COVID-19 infections in Brazil.	To describe a population			X											FUNDING: This work was supported by a Medical Research Council and FAPESP CADDE partnership award (MR/S0195/1), FAPESP grant Nº 2018/14389-0, and a John Fell Research Fund (grant Nº 005166). NRF is supported by a Wellcome Trust and Royal Society Sir Henry Dale Fellowship (204311/Z/16/Z). DDSC is supported by the Clarendon Fund and by the Oxford University Zoology Department.	X						X	Revista do Instituto de Medicina Tropical de São Paulo	Only countries from the Region							X
Kosugi	July	2020	Incomplete and late recovery of sudden olfactory dysfunction in COVID-19.	https://www.scielo.br/scielo.php?pid=S1808-86942020000400490&script=sci_arttext	Directly humans		Quantitative	Cross-sectional study		Completed		To characterize patients with sudden olfactory dysfunction during the COVID-19 pandemic, especially their recovery data.	To describe a population					X									Not reported								Brazilian Journal of Otorhinolaryngology	Only countries from the Region							X
Siciliano	May	2020	Increased ozone levels during the COVID-19 lockdown: Analysis for the city of Rio de Janeiro, Brazil.	https://www.ncbi.nlm.nih.gov/pmc/articles/PMC7263276/	Databases		Quantitative	Other		Completed		To discuss the impact of the partial lockdown on the ozone levels in the city of Rio de Janeiro, Brazil, as a consequence of the decrease in the concentrations of primary pollutants, VOC and NOx, as well as the changes in the main emission sources.	Magnitude of the problem					X									The authors acknowledge financial support from the Coordenação de Aperfeiçoamento de Pessoal de Nível Superior (CAPES), the National Council for Scientific and Technological Development (CNPq, 409930/2018-0) and Fundação Carlos Chagas Filho de Amparo à Pesquisa do Estado do Rio de Janeiro (FAPERJ, E26/010.001798/2019). GA, GD and BS acknowledge research scholarships from CNPq and CMS a research s…	X							Science of the Total Environment	Only countries from the Region							X
Carlos JesÃºs	August	2020	Infodemiological study of COVID-19 in Latin America and The Caribbean	https://www.medrxiv.org/content/10.1101/2020.08.11.20173054v1	Documents		Quantitative	Ecological study		Completed		We use Google Search data to exploreonline interest about COVID-19 and related topics in 20 countries of Latin America and the Caribbean.	To describe a population											x			None								medRxiv	Only countries from the Region		x				x	x	x	x	x	x		x
Zimmerer	May	2020	Informal food chains and agrobiodiversity need strengthening-not weakening-to address food security amidst the COVID-19 crisis in South America	https://www.ncbi.nlm.nih.gov/pmc/articles/PMC7363164/pdf/12571_2020_Article_1088.pdf	Directly humans		Qualitative	Other		Completed		Our analysis addresses how in-formal food chains have been impacted by policy responses tothe COVID-19 pandemic.	To describe a population												x		Not reported								Food Security	Only countries from the Region
Carlos	August	2020	Inhomogeneous mixing and asynchronic transmission between local outbreaks account for the spread of COVID-19 epidemics	https://www.medrxiv.org/content/10.1101/2020.08.04.20168443v1	Not described		Quantitative	Simulation model used to predict		Completed		To show that the asynchronic-ity of the epidemics of component subpopulations may be at the source of thisbehavior. It is also shown that the standard SIR model can be extended toinclude the above mentioned asynchronicity and that the resulting model cap-tures correctly not only the short-time but also the long-time dynamics of theCOVID-19 outbreaks.	Magnitude of the problem					x									Partial financial support provided byDGAPA-UNAM through grant DGAPA IN-103419.			x					medRxiv	Only countries from the Region
Remes-Troche	May	2020	Initial Gastrointestinal Manifestations in Patients with SARS-CoV-2 in 112 patients from Veracruz (Southeastern Mexico).	https://www.gastrojournal.org/article/S0016-5085(20)34708-9/fulltext?referrer=https%3A%2F%2Fpesquisa.bvsalud.org%2F	Directly humans		Quantitative	Cohort study		Completed		To analyze the prevalence and features of gastrointestinal manifestations of COVID-19 in a cohort of Mexican adults living in the city of Veracruz in southeastern Mexico.	To describe a population	Magnitude of the problem				X									Not reported								Gastroenterology	Only countries from the Region
Ruiz-Manriquez	July	2020	Knowledge of Latin American gastroenterologists and endoscopists regarding SARS-CoV-2 infection.	https://www.sciencedirect.com/science/article/pii/S2255534X20300359	Directly humans		Quantitative	Cross-sectional study		Completed		To evaluate the knowledge Latin American gastroenterologists and endoscopists (staff physicians and residents) have about the characteristics of COVID-19, as well as the prevention measures to be taken during endoscopic procedures.	To describe a population					X		X							No financial support was received in relation to this study/article.								Revista de Gastroenterología de México (English Edition)	Only countries from the Region										X			X
Tagliazucchi	August	2020	Lessons from being challenged by COVID-19.	https://www.sciencedirect.com/science/article/pii/S0960077920303180	Databases		Quantitative	Simulation model used to predict		Completed		To model the evolution of the COVID-19 epidemic in Argentina, with a special focus on the megacity conformed by the city of Buenos Aires and its metropolitan area	Magnitude of the problem					X									Not reported								Chaos Solitons Fractals	Only countries from the Region		X
Cavalcante	August	2020	Management of early breast cancer during the COVID-19 pandemic in Brazil	https://link.springer.com/article/10.1007/s10549-020-05877-y	Directly humans		Quantitative	Cross-sectional study		Completed		This online survey aimed to evaluate how Brazilian breast specialists have managed EBC (stage I/II and clinically negative axilla) following publication of emergency treatment protocols [12,13,14, 23, 24], at the beginning and during the COVID-19 pandemic, according to EBC subtypes [26] and oncoplastic surgery.	To describe a population					x									None								Breast Cancer Research and Treatment	Only countries from the Region							x
Lumbreras-Marquez	May	2020	Maternal mortality from COVID-19 in Mexico.	https://obgyn.onlinelibrary.wiley.com/doi/full/10.1002/ijgo.13250	Databases		Quantitative	Cross-sectional study		Completed		To report characteristics of COVID‐19‐related maternal mortality cases in Mexico.	To describe a population	Magnitude of the problem				X									Not reported								International Journal of Gynecology and Obstetrics	Only countries from the Region
Carlos Enrique Bustamante	July	2020	Modeling and Preparedness: The Transmission Dynamics of COVID-19 Outbreak in Provinces of Ecuador	https://www.medrxiv.org/content/10.1101/2020.07.09.20150078v1	Databases		Quantitative	Simulation model used to predict		Completed		We aim to understand variations in outbreaks between provinces and provide assistance in essential preparedness planning in order to respond effectively to ongoing COVID-19 outbrea	Magnitude of the problem					x									The last author acknowledge the partial support from NSF grant 1918614							x	medRxiv	Only countries from the Region
Crokidakis	March	2020	Modeling the early evolution of the COVID-19 in Brazil: results from a Susceptible-Infectious-Quarantined-Recovered (SIQR) model	https://www.worldscientific.com/doi/10.1142/S0129183120501351	Databases		Quantitative	Simulation model used to predict		Completed		To better understand the early evolution of COVID-19 in Brazil, we applya Susceptible–Infectious–Quarantined–Recovered (SIQR) model to the analysis of data fromthe Brazilian Department of Health, obtained from February 26, 2020 through March 25, 2020.	Magnitude of the problem					x									The author acknowledges ̄nancial support from the Brazilian scienti ̄c fundingagencies Conselho Nacional de Desenvolvimento Cientí ̄co e Tecnol_x0013_ogico (CNPq)and Fundação de AmparoàPesquisa do Estado do Rio de Janeiro (FAPERJ).	x							International Journal of Modern Physics C	Only countries from the Region							x
Yang	April	2020	Modeling the transmission of new coronavirus in SÃ£o Paulo State, Brazil -- Assessing epidemiological impacts of isolating young and elder persons	https://academic.oup.com/imammb/advance-article/doi/10.1093/imammb/dqaa015/6090329	Databases		Quantitative	Simulation model used to predict		Completed		We developed a mathematical model to describe the transmission of new coronavirus in the Sao Paulo state.	Benefits and harms of an intervention					x									Not reported								arXiv.org	Only countries from the Region							x
Melin	June	2020	Multiple Ensemble Neural Network Models with Fuzzy Response Aggregation for Predicting COVID-19 Time Series: The Case of Mexico.	https://www.ncbi.nlm.nih.gov/pmc/articles/PMC7349072/	Databases		Quantitative	Simulation model used to predict		Completed		To predict the COVID-19 time series in Mexico, at the level of the states and the whole country	Magnitude of the problem					X									This research was funded by TECNM, grant number 7716.20-P.			X					Healthcare (Basel)	Only countries from the Region
Cordova-Lepe	March	2020	Number of COVID-19 cases in Chile at 120 days with data at 21/03/2020 and threshold of daily effort to flatten the epi-curve.	https://www.medwave.cl/link.cgi/Medwave/Revisiones/Analisis/7861.act	Databases		Quantitative	Simulation model used to predict		Completed		To establish in writing the statistical and mathematical elements that supported the original project of 100 thousand cases, as well as to detail some scope and limitations (establecer por escrito los elementos estadísticos y matemáticos que sustentaron la primigenia proyección de 100 mil casos, como también, detallar algunos alcances y limitaciones).	Magnitude of the problem					X									The authors declare that there were no external funding (Los autores declaran que no hubo fuentes de financiación externas).								Medwave	Only countries from the Region								X
Hernandez-Garduno	July	2020	Obesity is the comorbidity more strongly associated for Covid-19 in Mexico. A case-control study.	https://www.sciencedirect.com/science/article/abs/pii/S1871403X2030421X	Databases	Directly humans	Quantitative	Case-control study		Completed		To determine comorbidities associated with increased risk for Covid-19 in a population based-study of Mexicans reporting one comorbidity as of May 15, 2020.	To describe a population					X									Funding: None.								Obesity Research & Clinical Practice	Only countries from the Region
Carlos	April	2020	On the estimation of the total number of SARS-CoV-2 infections	https://www.medrxiv.org/content/10.1101/2020.04.23.20077446v1.full	Databases		Quantitative	Cohort study		Completed		To estimate the total number of infected with SARS-CoV-2 based on the number of deaths in households with at leastone confirmed case of COVID-19.	Magnitude of the problem					x									This work is part of the program “Building the Evidence on Protracted140Forced Displacement: A Multi-Stakeholder Partnership”. The program is fundedby UK aid from the United Kingdom’s Department for International Develop-ment (DFID), it is managed by the World Bank Group (WBG) and was estab-lished in partnership with the United Nations High Commissioner for Refugees(UNHCR).	x							medRxive	Only countries from the Region
Figueroa	June	2020	Orthopedic surgery residents' perception of online education in their programs during the COVID-19 pandemic: should it be maintained after the crisis?.	https://www.tandfonline.com/doi/full/10.1080/17453674.2020.1776461?scroll=top&needAccess=true	Directly humans		Quantitative	Cross-sectional study		Completed		To do a survey on orthopedic residents regarding this type of education to assess for strengths and weaknesses of digital education in orthopedic programs.	To describe a population					X									Not reported								Acta Orthopaedica	Only countries from the Region								X
Delgado	April	2020	Personal Safety during the COVID-19 Pandemic: Realities and Perspectives of Healthcare Workers in Latin America.	https://www.ncbi.nlm.nih.gov/pmc/articles/PMC7216115/	Directly humans		Quantitative	Cross-sectional study		Completed		To evaluate the reality and perceptions about personal safety among healthcare workers in Latin America	To describe a population					X									This research received no external funding.								International Journal of Environmental Research and Public Health	Only countries from the Region		X				X		X	X	X	X		X
Carvalho	April	2020	Personality differences and COVID-19: are extroversion and conscientiousness personality traits associated with engagement with containment measures?.	https://www.scielo.br/scielo.php?script=sci_arttext&pid=S2237-60892020005005201	Directly humans		Quantitative	Cross-sectional study		Completed		To investigate to what extent two personality traits, extroversion and conscientiousness, are associated with engagement with two containment measures (social distancing and handwashing).	To describe a population													x	None								Trends Psychiatry Psychothe	Only countries from the Region							x
Wollenstein-Betech	August	2020	Personalized Predictive Models for Symptomatic COVID-19 Patients Using Basic Preconditions: Hospitalizations, Mortality, and the Need for an ICU or Ventilator.	https://www.ncbi.nlm.nih.gov/pmc/articles/PMC7442577/	Databases		Quantitative	Simulation model used to predict		Completed		To develop personalized models that predict the following events: (1) hospitalization, (2) mortality, (3) need for ICU, and (4) need for a ventilator.	Magnitude of the problem					X									Research partially supported by the NSF under grants IIS-1914792, DMS-1664644, and CNS-1645681, by the ONR under MURI grant N00014-19-1-2571, and by the NIH under grant R01-GM135930.	X							International Journal of Medical Informatics	Only countries from the Region
Castillo	March	2020	Phylogenetic analysis of the first four SARS-CoV-2 cases in Chile.	https://regroup-production.s3.amazonaws.com/documents/ReviewReference/219560482/PhylogeneticanalysisofthefirstfourSARS-CoV-2casesinChile.pdf?AWSAccessKeyId=AKIAJBZQODCMKJA4H7DA&Expires=1613545825&Signature=WulaLYaF8aBCSIegRUbEDd%2F6dk0%3D	Directly humans		Basic science	Basic sciences		Completed		We present the sequence analysis for the first four complete genomes forSARS‐CoV‐2 isolates on Chilean patients. Also, a phylogenetic study was performed with worldwide SARS‐CoV‐2 sequences and the full genomesfrom Chilean isolates, to identify their genetic similarity	To describe a population			x											Institute of Public Health of Chile	X							J Med Virol	Only countries from the Region								x
Antunes	April	2020	Progression of confirmed COVID-19 cases after the implementation of control measures.	https://www.ncbi.nlm.nih.gov/pmc/articles/PMC7405732/	Databases		Quantitative	Validation of a simulation model		Completed		To analyse the measures adopted by countries that have shown control over the transmission of coronavirus disease 2019 (COVID-19) and how each curve of accumulated cases behaved after the implementation of those measures.	Benefits and harms of an intervention	Magnitude of the problem				X		X							Not reported								Revista Brasileira de Terapia Intensiva	Countries outside the Region as well							X
Cortes-Alvarez	June	2020	Psychological effects and associated factors of COVID-19 in a Mexican sample.	https://www.cambridge.org/core/journals/disaster-medicine-and-public-health-preparedness/article/psychological-effects-and-associated-factors-of-covid19-in-a-mexican-sample/7F6A1DB36F91BA6957BF1D0743F683B4	Directly humans		Quantitative	Cross-sectional study		Completed		To examine the levels of psychological distress (anxiety, depression, and stress) and identify risk factors contributing to worse outcome during the COVID-19 outbreak in a Mexican sample	Magnitude of the problem	To describe a population				X									Not reported								Disaster Medicine and Public Health Preparedness	Only countries from the Region
Johnson	June	2020	Response of Practicing Chiropractors during the Early Phase of the COVID-19 Pandemic: A Descriptive Report.	https://www.ncbi.nlm.nih.gov/pmc/articles/PMC7293486/	Directly humans		Qualitative	Narrative		Completed		To describe responses by a sample of chiropractors during the early stages of the COVID-19 pandemic.	To describe a population													X	The authors received no funding or support for this study.								Journal of Manipulative and Physiological Therapeutics	Countries outside the Region as well							X		X
Cuartas	April	2020	SARS-coV-2 spatio - temporal analysis in Cali, Colombia	http://www.scielo.org.co/pdf/rsap/v22n2/0124-0064-rsap-22-02-e286431.pdf	Databases		Quantitative	Ecological study		Completed		To describe the spatio-temporal distribution of the COVID-19 in the city of Cali during the first month of the epidemic.	To describe a population					x									Not reported								Rev. Salud Pública	Only countries from the Region									x
Zhu	July	2020	Social distancing in Latin America during the COVID-19 pandemic: an analysis using the Stringency Index and Google Community Mobility Reports	https://academic.oup.com/jtm/article/27/8/taaa125/5878834	Documents	Databases	Quantitative	Ecological study		Completed		We aimed to explore the gaps in the COVID-19 response, by evaluating social distancing indicators and population mobility, and thus provide a better understanding about the evolving pandemic in Brazil and other countries in Latin America	Benefits and harms of an intervention					x									This work was supported by The Startup Foundation for Scien-tific Research in Shandong University.			x					Journal of Travel Medicine	Only countries from the Region						x	x	x	x
Carlos	August	2020	Statistics associated with the lethality of COVID-19 by age group and gender in Mexico	https://www.medrxiv.org/content/10.1101/2020.06.28.20142117v3	Databases		Quantitative	Cohort study		Completed		We estimate the relative share of the IFR byage group and gender and introduce the concept ofadjusted lethalitiesthat canbe used to project the burden of the disease for a population whose demographiccharacteristics is known.	Prognosis					x									This work is part of the program “Building the Evidence on Protracted140Forced Displacement: A Multi-Stakeholder Partnership”. The program is fundedby UK aid from the United Kingdom’s Department for International Develop-ment (DFID), it is managed by the World Bank Group (WBG) and was estab-lished in partnership with the United Nations High Commissioner for Refugees(UNHCR).	x							medRxive	Only countries from the Region
Carlos	June	2020	Substitutions in Spike and Nucleocapsid proteins of SARS-CoV-2 circulating in Colombia	https://www.ncbi.nlm.nih.gov/pmc/articles/PMC7497549/	Directly humans		Basic science	Basic sciences		Completed		To describe the frequency of substitutions in spike and nucleocapsid proteins of SARS-CoV-2 circulating in Colombia and evaluate the frequency of these substitutions in SARS-CoV-2 sequences from other countries of South America.	To describe a population			x											This study was funded by the National Institute of Health, Bogota, Colombia	x							medRxiv	Only countries from the Region							x
Diaz	May	2020	Symptom profiles and risk factors for hospitalization in patients with SARS-CoV-2 and COVID-19: A Large Cohort from South America.	https://regroup-production.s3.amazonaws.com/documents/ReviewReference/219560491/main%20%282%29.pdf?AWSAccessKeyId=AKIAJBZQODCMKJA4H7DA&Expires=1613545996&Signature=HrTHIvSJ%2BBX%2BVoDGjOKyktznROc%3D	Databases		Quantitative	Cohort study		Completed		We established the frequency and impact of GI symp-toms, and viral presence in stools among Chilean patientsinfected with SARS-CoV-2.	To describe a population					x									Protocols and the study set-up used for this research were based oninfluenza virus studies established in part with the support the FONDECYT1161971 grant from the Agencia Nacional de Investigación y Desarrollo(ANID) of Chile, the FLUOMICS Consortium (NIAID grant U19AI135972)funded by the National Institutes of Health (NIH), United States and theCRIP (Center for Research on Influenza Pathogenesis)…	x		x					Gastroenterology	Only countries from the Region								x
Joffily	May	2020	The close relationship between sudden loss of smell and COVID-19.	https://www.ncbi.nlm.nih.gov/pmc/articles/PMC7247493/	Directly humans		Quantitative	Cross-sectional study		Completed		To correlate the sudden loss of the sense of smell in the context of the COVID-19 pandemic with results of diagnostic tests for COVID-19	Magnitude of the problem	To describe a population				X									Not reported								Brazilian Journal of Otorhinolaryngology	Only countries from the Region							X
Bryan	August	2020	The effect of public health policies in the transmission of COVID-19 for South American countries	https://iris.paho.org/bitstream/handle/10665.2/53011/v44e1482020.pdf?sequence=1&isAllowed=y	Databases		Quantitative	Ecological study		Completed		To estimate the basic(R0) and time-dependent(Rt) reproduction number of COVID-19 and contrast the public health measures forten South American countries.	Benefits and harms of an intervention					x									This research did not receive any specific grant from funding agencies in the public, commercial, or not-for-profit sectors.								medRxiv	Only countries from the Region		x				x
Freitas-Jesus	July	2020	The experience of women infected by the COVID-19 during pregnancy in Brazil: a qualitative study protocol	https://reproductive-health-journal.biomedcentral.com/articles/10.1186/s12978-020-00958-z	Directly humans		Qualitative	Case-study		Completed		To understand and discuss the experiences of women who were infected by COVID-19 during pregnancy, in relation to the illness process, community relations, and social media influences	To describe a population											X			Not reported								Reproductive Health	Only countries from the Region							X
Siciliano	June	2020	The Impact of COVID-19 Partial Lockdown on Primary Pollutant Concentrations in the Atmosphere of Rio de Janeiro and Sao Paulo Megacities (Brazil).	https://link.springer.com/article/10.1007/s00128-020-02907-9	Databases		Quantitative	Descriptive time series		Completed		To analyze and compare air quality data obtained in the cities of São Paulo and Rio de Janeiro, in order to assess the impact of the partial lockdown on the concentrations of the three main primary pollutants: coarse particulate matter, nitrogen dioxide and carbon monoxide.	Magnitude of the problem					X									The authors acknowledge financial support from FAPERJ (Brazil), FUNADESP (Brazil) and CNPq (Brazil). Data were provided by the monitoring stations operated by CETESB (São Paulo, Brazil) and SMAC (Rio de Janeiro, Brazil).	X							Bulletin of Environmental Contamination and Toxicology	Only countries from the Region							X
Brinkley	August	2020	The impact of the COVID-19 pandemic on rabies reemergence in Latin America: the case of Arequipa, Peru	https://www.ncbi.nlm.nih.gov/pmc/articles/PMC7430610/pdf/nihpp-2020.08.06.20169581.pdf	Databases		Quantitative	Simulation model used to predict		Completed		We aimed to assess the effect of interrupting canine rabies surveillance and mass dog vaccination campaigns on rabies trends	Magnitude of the problem					x									We gratefully acknowledge the contributions of and the work done by the Gerencia Regional de Salud de Arequipa, the Red de Salud Arequipa Caylloma, the Laboratorio Referencial Regional Arequipa, and the Centro de Salud de Alto Selva Alegre. We acknowledge the work of the members of the Zoonotic Disease Research Laboratory, One Health Unit, and their contribution collecting part of the data used i…	x		x					medRxiv	Only countries from the Region
University of Sao Paulo General	June	2020	Treatment of Patients With COVID-19 With Convalescent Plasma	https://clinicaltrials.gov/ct2/show/NCT04415086?term=Treatment+of+Patients+With+COVID-19+With+Convalescent+Plasma&cntry=BR&draw=2&rank=1	Directly humans		Quantitative	Randomized controlled trial		Ongoing		To evaluate the efficacy and safety of convalescent plasma in treatment of severe cases of COVID-19 in a multicenter, randomized, open-label and controlled study	Benefits and harms of an intervention						x								Not reported								ClinicalTrials.gov	Only countries from the Region							x
Torres-Roman	April	2020	The reproductive number R0 of COVID-19 in Peru: An opportunity for effective changes.	https://www.ncbi.nlm.nih.gov/pmc/articles/PMC7194686/	Databases		Quantitative	Ecological study		Completed		We aimed to estimate the reproductive number (R0) of COVID-19 during its early outbreak in the Lima province and Peru.	Magnitude of the problem			x											None								Travel Medicine and Infectious Disease	Only countries from the Region
Pineda-Sic	June	2020	Treatment adherence behaviours in rheumatic diseases during COVID-19 pandemic: a Latin American experience.	https://dx.doi.org/10.1136/annrheumdis-2020-218198	Directly humans		Quantitative	Cross-sectional study		Completed		To determine treatment adherence behaviours during the COVID-19 pandemic, for consecutive patients of the outpatient rheumatology clinic in the Hospital Universitario (Monterrey, Nuevo León, Mexico)	To describe a population	Magnitude of the problem				X	X								The authors have not declared a specific grant for this research from any funding agency in the public, commercial or not-for-profit sectors.								Annals of the Rheumatic Diseases	Only countries from the Region
Costa	May	2020	We Know About COVID-19: Oral and Maxillofacial Surgeons Survey.	https://www.ncbi.nlm.nih.gov/pmc/articles/PMC7282411/	Directly humans		Quantitative	Cross-sectional study		Completed		To evaluate the knowledge of these professionals about: the pandemic status of the COVID-19, clinical characteristics, symptoms, CT status, oral manifestations of the disease, laboratorial alterations and treatment guidelines.	To describe a population					X									Not reported								Journal of Craniofacial Surgery	Only countries from the Region							X
Saire	March	2020	What is the people posting about symptoms related to Coronavirus in Bogota, Colombia?	https://arxiv.org/abs/2003.11159	Documents		Quantitative	Cross-sectional study		Completed		To describe the epidemi-ological impact of COVID-19 on press publications for 7days before describing the first case of COVID-19 in Bogota,Colombia	To describe a population											x			Not reported								arXiv.org	Only countries from the Region									x
Guerrero-Nancuante	May	2020	[An epidemiological forecast of COVID-19 in Chile based on the generalized SEIR model and the concept of recovered].	https://www.researchgate.net/publication/341435614_An_epidemiological_forecast_of_COVID-19_in_Chile_based_on_the_generalized_SEIR_model_and_the_concept_of_recovered	Databases		Quantitative	Simulation model used to predict		Completed		To estimate using SEIR epidemiological proyections of COVID cases	Magnitude of the problem					x									None								Revista de Sociedades Brasileira de Medicina Tropical	Only countries from the Region								x
Vandormael	June	2020	A short, animated video to improve good COVID-19 hygiene practices: a structured summary of a study protocol for a randomized controlled trial.	https://www.ncbi.nlm.nih.gov/pmc/articles/PMC7267760/pdf/13063_2020_Article_4449.pdf	Directly humans		Quantitative	Randomized controlled trial		Ongoing		This study will measure primary and secondary outcomes related to COVID-19 hygiene.	Benefits and harms of an intervention							x							This study is funded by the Heidelberg Institute of Global Health at the University of Heidelberg.			x					Trials	Countries outside the Region as well
Bittar	May	2020	Alphacoronavirus Detection in Lungs, Liver, and Intestines of Bats from Brazil.	https://www.ncbi.nlm.nih.gov/pmc/articles/PMC7080140/	Animals		Basic science	Basic sciences		Completed		We investigate the presence of coronavirus in bats from two distinct regions in Brazil	Other				x										This work was funded by FAPESP (Fundação de Amparo à Pesquisa do Estado de São Paulo) and CNPq (Conselho Nacional de Desenvolvimento Científico e Tecnológico). Grant numbers: FAPESP 2015/09704-6 and CNPq 165802/2015-4	x							Microbial Ecology	Only countries from the Region							x
AssociaÃ§Ã£o Fundo de Incentivo Ã	July	2020	Melatonin Agonist on Hospitalized Patients With Confirmed or Suspected COVID-19	https://clinicaltrials.gov/ct2/show/NCT04470297	Directly humans		Quantitative	Randomized controlled trial		Ongoing		To test the effects of ramelteon 8mg in hospitalized patients with COVID-19.	Benefits and harms of an intervention						X		X						Not reported								Clinical Trials	Only countries from the Region							X
Austral University	April	2020	Liver Injury in Patients With COVID-19	https://clinicaltrials.gov/ct2/show/NCT04358380	Directly humans		Quantitative	Cohort study		Ongoing		To describe the prevalence of liver disease in patients hospitalized for SARS-CoV-2.	Magnitude of the problem	To describe a population				X									Not reported								Clinical Trials	Only countries from the Region		X
Reina Ortiz	June	2020	Biosafety at Home: How to Translate Biomedical Laboratory Safety Precautions for Everyday Use in the Context of COVID-19.	https://www.ncbi.nlm.nih.gov/pmc/articles/PMC7410461/	Documents	Directly humans	Qualitative	Narrative		Completed		To describe the use of a mixed-methods approach, based on principles from the SNT and DM, to develop consensus on how to translate research laboratory biosafety measures to the home/street environment.	Other													X	Not reported								The American Journal of Tropical Medicine and Hygiene	Only countries from the Region
Silva	August	2020	Budgetarry impact of the incorporation of claritromycin in the treatment of infection by new coronavirus	https://preprints.scielo.org/index.php/scielo/preprint/view/1026/1567	Documents	Other	Quantitative	Cost study		Completed		Estimate the budgetary impact of the use of clarithromycin as a supporting macrolide in the empirical treatment scheme for patients with Severe Acute Respiratory Syndrome	Costs and value for money													x	Not reported								Scielo Preprints	Only countries from the Region							x
Ortiz-Brizuela	May	2020	CLINICAL AND EPIDEMIOLOGICAL CHARACTERISTICS OF PATIENTS DIAGNOSED WITH COVID-19 IN A TERTIARY CARE CENTER IN MEXICO CITY: A PROSPECTIVE COHORT STUDY.	https://www.researchgate.net/publication/342223294_Clinical_and_Epidemiological_Characteristics_of_Patients_Diagnosed_with_COVID-19_in_a_Tertiary_Care_Center_in_Mexico_City_A_Prospective_Cohort_Study https://clinicalandtranslationalinvestigation.com/frame_esp.php?id=309	Directly humans		Quantitative	Cohort study		Completed		To describe the clinical and epidemio-logical features of patients with SARS-CoV-2 infection diagnosed in a tertiary-care center in Mexico City and to assess main differences according to treatment setting (ambulatory vs. hospital) or by the need of intensive care (IC).	To describe a population					X	X								Not reported								Revista de Investigación Clínica	Only countries from the Region
Centro Medico Mazzei - Sao Paulo	April	2020	Telemedicine in the Covid-19 pandemic in Brazil in a medical clinic in the supplementary health sector in SÃ£o Paulo, Brazil	https://ensaiosclinicos.gov.br/rg/RBR-658khm/	Directly humans		Quantitative	Randomized controlled trial		Ongoing		Evaluation of patients treated by telemedicine in the Covid-19 pandemic in Brazil in a medical clinic in the supplementary health sector in São Paulo, Brazil	Benefits and harms of an intervention						x								Not reported								REBEC	Only countries from the Region							x
Vilar-Compte	May	2020	Costing of actions to safeguard vulnerable Mexican households with young children from the consequences of COVID-19 social distancing measures.	https://equityhealthj.biomedcentral.com/track/pdf/10.1186/s12939-020-01187-3.pdf	Databases		Quantitative	Cost study		Completed		Our aim is to make available the costing methodology and estimates for the Mexican case to other countries, as they are based on commonly available survey data.	Other											x			None								International Journal for Equity in Health	Only countries from the Region
Bastos	April	2020	COVID-19 and hospitalizations for SARI in Brazil: a comparison up to the 12th epidemiological week of 2020.	https://www.scielo.br/pdf/csp/v36n4/en_1678-4464-csp-36-04-e00070120.pdf	Databases		Quantitative	Cross-sectional study		Completed		This study’s objective was to investigate the pattern of hospitalizations for SARI in Brazil since the entry of SARS-CoV-2, comparing the temporal and age profiles and laboratory results to the years 2010 through 2019.	To describe a population					x									Not reported								Cad. Saúde Pública	Only countries from the Region							x
Guiroy	May	2020	COVID-19 Impact Among Spine Surgeons in Latin America	https://journals.sagepub.com/doi/pdf/10.1177/2192568220928032	Directly humans		Quantitative	Cross-sectional study		Completed		The aim of this study was to evaluate the impact of the COVID-19 outbreak in spine surgeons in Latin America	To describe a population	Magnitude of the problem				x									The author(s) received no financial support for the research, authorship, and/or publication of this article.								Global Spine Journal	Countries outside the Region as well	x						x	x	x	x			x
MarÃ­a Alejandra	August	2020	COVID-19 Pandemic in Five Countries of Latin America	https://papers.ssrn.com/sol3/papers.cfm?abstract_id=3663292	Documents	Databases	Qualitative	Other	Cross-sectional study	Completed		This paper focuses on the first months of the pandemic in five Latin American countries: Brazil, Chile, Colombia, Ecuador and Peru. It analyses how the pre-pandemic context, and the government's responses in terms of containment and mitigation and economic measures have affected the COVID-19 health outcomes.	To describe a population	Other				x								x	Not reported								SSRN	Only countries from the Region							x	x	x
Nakada	April	2020	COVID-19 pandemic: Impacts on the air quality during the partial lockdown in Sao Paulo state, Brazil.	https://www.ncbi.nlm.nih.gov/pmc/articles/PMC7189200/	Other		Quantitative	Ecological study		Completed		The aim of this study was to assess impacts on air quality in São Paulo, Brazil, during the partial lockdown implemented to provide social distancing required due to the COVID-19 pandemic	Magnitude of the problem													x	Not reported								Science of the Total Environment	Only countries from the Region							x
Wladimir	April	2020	COVID-19 pandemics modeling with SEIR(+CAQH), social distancing, and age stratification. The effect of vertical confinement and release in Brazil	https://www.medrxiv.org/content/10.1101/2020.04.09.20060053v3.full.pdf	Databases		Quantitative	Simulation model used to predict		Completed		We aim to assess the feasibility of this scenario as an exit strategy for the current lockdown in terms of its ability to keep the number of cases under the health care system capacity	Magnitude of the problem					x									Not reported								MedRxiv	Only countries from the Region							x
Castro	April	2020	COVID-19: a meta-analysis of diagnostic test accuracy of commercial assays registered in Brazil.	https://www.ncbi.nlm.nih.gov/pmc/articles/PMC7165277/	Databases		Quantitative	Other		Completed		We aimed to perform a meta-analysis to describe the accuracy of available tests to detect COVID- 19 in Brazil	Diagnostic accuracy						x								Not reported								The Brazilian Journal of INFECTIOUS DISEASES	Only countries from the Region							x
Moreira	May	2020	COVID-19: intensive care units, mechanical ventilators, and latent mortality profiles associated with case-fatality in Brazil.	https://pubmed.ncbi.nlm.nih.gov/32428072/	Databases		Quantitative	Cross-sectional study	Ecological study	Completed		The study aimed to identify the regions of Brazil with higher specific mortality rates from these comorbidities and the regions with the greatest shortage of ICU beds and mechanical ventilators.	To describe a population	Magnitude of the problem				x									Not reported								Cad. Saúde Pública	Only countries from the Region							x
Ricardo	June	2020	Decision-making on management of ms and nmosd patients during the COVID-19 pandemic: A latin american survey.	https://www.msard-journal.com/article/S2211-0348(20)30386-2/fulltext	Directly humans		Quantitative	Cross-sectional study		Completed		To investigate current management opinion of Latin American MS and/or NMOSD expert neurologists based on their experience and recommendations.	To describe a population					X									The authors did not require a source of funding for this research.								Multiple Sclerosis and Related Disorders	Only countries from the Region		X				X	X	X	X	X	X
Cardona-Ospina	June	2020	Dengue and COVID-19, overlapping epidemics? An Analysis from Colombia.	https://onlinelibrary.wiley.com/doi/full/10.1002/jmv.26194	Databases		Quantitative	Ecological study		Completed		To analyze trends for both viral infections [COVID and dengue] in Colombia during the first 20 epidemiological weeks (EWs) of 2020	Magnitude of the problem					X									Not reported								Journal of Medical Virology	Only countries from the Region									X
Zhang	September	2020	Developing and testing a measure of COVID-19 organizational support of healthcare workers - results from Peru, Ecuador, and Bolivia.	https://www.sciencedirect.com/science/article/abs/pii/S0165178120314761	Directly humans		Quantitative	Cross-sectional study		Completed		To deduct an empirical measure of COVID-19 Organizational Support (COVID-OS) and empirically examined its associations with healthcare workers‘ anxiety and life satisfaction.	To describe a population					X									We acknowledge the support of Tsinghua University-INDITEX Sustainable Development Fund (Project No. TISD201904)			X		X			Psychiatry Research	Only countries from the Region						X
Nascimento	July	2020	Difficulties and fears of nurses facing the COVID-19 pandemic in Brazil	https://www.medigraphic.com/pdfs/hummed/hm-2020/hm202f.pdf	Directly humans		Qualitative	Qualitative		Completed		To identify the difficulties and fears of nurses facing the COVID-19 pandemic in Brazil.	Views and preferences											x			Not reported								Humanidades Médicas	Only countries from the Region							x
Cruz-Pacheco	April	2020	DISPERSION OF A NEW CORONAVIRUS SARS-COV-2 BY AIRLINES IN 2020: TEMPORAL ESTIMATES OF THE OUTBREAK IN MEXICO.	https://www.clinicalandtranslationalinvestigation.com/frame_esp.php?id=282	Databases		Quantitative	Simulation model used to predict		Completed		To give an estimate of the date of arrival of the outbreak, for instance, to Mexico City.	To describe a population			X											Not reported								Revista de Investigación Clínica	Countries outside the Region as well
Silva	May	2020	Epidemiologia da COVID-19: comparaÃ§Ã£o entre boletins epidemiolÃ³gicos	http://www.escs.edu.br/revistaccs/index.php/comunicacaoemcienciasdasaude/article/view/661	Databases		Quantitative	Cross-sectional study		Completed		To evaluate the incidence rate and its epidemiological distribution by age, sex, risk factor and lethality using secondary data from official sources of information about the pandemic episode in the country registered in DATASUS and in the epidemiological bulletins of the Ministry of Health	Other	To describe a population				x									Not reported								Com. Ciências Saúde	Only countries from the Region							x
Daon	June	2020	Estimating COVID-19 outbreak risk through air travel.	https://academic.oup.com/jtm/article/27/5/taaa093/5851816	Databases		Quantitative	Simulation model used to predict		Completed		To estimate the risk of different locations acting as sources of future coronavirus disease 2019 outbreaks elsewhere.	Magnitude of the problem			X		X									Not reported								Journal of Travel Medicine	Countries outside the Region as well							X
Cristiano	June	2020	Estimating the risk of COVID-19 in multiple sclerosis patients in Buenos Aires, Argentina.	https://www.msard-journal.com/article/S2211-0348(20)30383-7/fulltext	Databases		Quantitative	Simulation model used to predict		Completed		To report the results of an investigation with the scope of estimating the risk of SARS-CoV-2 infection in patients with MS in the MABA.	Magnitude of the problem					X									The manuscript was funded by authors.							X	Multiple Sclerosis and Related Disorders	Only countries from the Region		X
Sousa	June	2020	Estimation and prediction of COVID-19 cases in Brazilian metropolises	https://www.scielo.br/pdf/rlae/v28/0104-1169-rlae-28-e3345.pdf	Databases		Quantitative	Simulation model used to predict		Completed		To estimate the transmission rate, the epidemiological peak, and the number of deaths by the new coronavirus	Magnitude of the problem					x									Not reported								Rev. Latino-Am. Enfermagem	Only countries from the Region							x
Carmo	June	2020	Expansion of COVID-19 within Brazil: the importance of highways.	https://academic.oup.com/jtm/article/27/5/taaa106/5863927	Databases	Documents	Quantitative	Ecological study		Completed		To explore the importance of transportation routes in the process of expanding COVID-19 to the countryside of Pernambuco.	Magnitude of the problem			X											None								Journal of Travel Medicine	Only countries from the Region							X
Helio Tedesco Silva	July	2020	SARS-COV-2 Infection in Kidney Transplant Recipients: a Brazilian Multicenter Study	https://clinicaltrials.gov/ct2/show/NCT04494776	Directly humans		Quantitative	Cohort study		Ongoing		The aim of this study is, therefore, to characterize the demographics, clinical and laboratory conditions, and the outcomes of COVID-19 in kidney transplant recipients in a national multicenter cohort.	To describe a population	Benefits and harms of an intervention					X								Not reported								Clinical Trials	Only countries from the Region							x
Marquez	June	2020	Genome sequencing of the first SARS-CoV-2 reported from patients with COVID-19 in Ecuador.	https://www.ncbi.nlm.nih.gov/pmc/articles/PMC7310664/	Directly humans		Basic science	Other		Completed		To describe the first four SARS-CoV-2 whole genome sequences obtained from Ecuador. We also report the metagenomic analysis of the first COVID-19 patient diagnosed in Quito.	Other			X											This work was funded by Universidad San Francisco de Quito and CADDE project (www.caddecentre.org/). P.C. is funded by NIH FIC D43TW010540 Global Health Equity Scholars.			X	X				medRxiv	Only countries from the Region
katherine	June	2020	Genomic epidemiology of SARS-CoV-2 in Colombia	https://www.medrxiv.org/content/10.1101/2020.06.26.20135715v1.full.pdf	Directly humans		Basic science	Basic sciences		Completed		Here we describe the complete genome sequencing of SARS-CoV-2 from 43 clinical samples together with the epidemiological investigation of imported cases and the phylogenetic findings using 122 genome sequences from Colombia, which characterize the epidemic onset of COVID-19 in the country	Other			x											This work was funded by Instituto Nacional de Salud. C.J.V-A is supported by an ERC Starting Grant (award number 757688). The funders had no role in study design, data collection, and analysis, decision to publish, or preparation of the manuscript.	x							MedRxiv	Only countries from the Region									x
Hospital Universitario Dr. Jose	July	2020	Prevention, Efficacy and Safety of BCG Vaccine in COVID-19 Among Healthcare Workers	https://clinicaltrials.gov/ct2/show/NCT04461379	Directly humans		Quantitative	Randomized controlled trial		Ongoing		To evaluate prospectively the effect that the BCG vaccine offers towards the prevention and reduction of severity in cases of COVID-19.	Benefits and harms of an intervention							X							Not reported								Clinical Trials	Only countries from the Region
Khondoker Nazmoon	June	2020	HAS COUNTRYWIDE LOCKDOWN WORKED AS A FEASIBLE MEASURE IN BENDING THE COVID-19 CURVE IN DEVELOPING COUNTRIES?	https://www.medrxiv.org/content/10.1101/2020.06.23.20138685v1.full.pdf+html	Databases		Quantitative	Descriptive time series		Completed		The main objective of this study is to quantify the 71 impact and effectiveness of widespread lockdowns in ve developing countries	To describe a population	Magnitude of the problem				x									Not reported								MedRxiv	Countries outside the Region as well							x	x
Instituto de CardiologÃ­a de	August	2020	Ivermectin to Prevent Hospitalizations in COVID-19	https://clinicaltrials.gov/ct2/show/NCT04529525	Directly humans		Quantitative	Randomized controlled trial		Ongoing		Patients who meet all the inclusion criteria and none of the exclusion criteria are randomized via the web system to receive placebo or ivermectin. The need for hospitalization in patients with COVID-19 is assessed as the primary end point. As secondary end points are evaluated: time to hospitalization (in days); use of invasive mechanical ventilation; time to invasive mechanical ventilation (in …	Benefits and harms of an intervention						X	X	X						Not reported								Clinical Trials	Only countries from the Region		X
Instituto Nacional de Ciencias Medicas y Nutricion Salvador	April	2020	Pyridostigmine in Severe SARS-CoV-2 Infection	https://clinicaltrials.gov/ct2/show/NCT04343963	Directly humans		Quantitative	Randomized controlled trial		Ongoing		To evaluate low-dose pyridostigmine as add-on therapy to best medical care in patients with Severe Acute Respiratory Syndrome Coronavirus 2 (SARS-CoV-2) infection and its related Coronavirus Disease 2019 (COVID-19) who require hospitalization.	Benefits and harms of an intervention						X		X						Not reported								Clinical Trials	Only countries from the Region
Kammar-Garcia	May	2020	IMPACT OF COMORBIDITIES IN MEXICAN SARS-COV-2-POSITIVE PATIENTS: A RETROSPECTIVE ANALYSIS IN A NATIONAL COHORT.	https://www.researchgate.net/publication/342282434_Impact_of_Comorbidities_in_Mexican_SARS-CoV-2-Positive_Patients_A_Retrospective_Analysis_in_a_National_Cohort	Databases		Quantitative	Cohort study		Completed		To assess the impact of comorbidities on the case fatality rate (CFR) and the development of adverse events in patients positive for severe acute respiratory syndrome coronavirus 2 (SARS-CoV-2) in the Mexican population.	To describe a population	Magnitude of the problem				X									Not reported								Revista de Investigación Clínica	Only countries from the Region
Brito	June	2020	Impact of COVID-19 on Brazilian medical residencies in obstetrics and gynecology.	https://obgyn.onlinelibrary.wiley.com/doi/full/10.1002/ijgo.13283#:~:text=According%20to%20program%20directors%2C%20the,a%20lack%20of%20adequate%20training.	Directly humans		Quantitative	Cross-sectional study		Completed		[To determine the] impact of COVID‐19 on Brazilian medical residencies in obstetrics and gynecology	To describe a population					X									We would like to thank FEBRASGO for the financial support of this survey.				X				International Journal of Gynecology and Obstetrics	Only countries from the Region							X
Zimman	November	2020	Impact of the COVID-19 Pandemic on Immunomodulatory and Immunosuppressive Therapies in Dermatology: Patient and Physician Attitudes in Argentina.	https://www.actasdermo.org/en-impact-covid-19-pandemic-on-immunomodulatory-articulo-S1578219020302870?newsletter=true&coronavirus	Directly humans		Quantitative	Cross-sectional study		Completed		To examine the behavior of patients and of dermatologists in relation to their patients undergoing immunomodulating/immunosuppressant treatment.	To describe a population					X									Not reported								Actas Dermo-Sifilográficas	Only countries from the Region		X
Michel	July	2020	Initial experience in Mexico with convalescent plasma in COVID-19 patients with severe respiratory failure, a retrospective case series	https://www.medrxiv.org/content/10.1101/2020.07.14.20144469v1	Directly humans		Quantitative	Other		Completed		We describe a case series of eight patients with impending respiratory failure, who underwent CP therapy.	To describe a population	Benefits and harms of an intervention					x								This work was partially supported by Fundacion TecSalud. The funders had no role in study design, data collection and analysis, decision to publish, or preparation of the manuscript.					x			MedRxiv	Only countries from the Region
Salama	June	2020	Installing oncofertility programs for common cancers in limited resource settings (Repro-Can-OPEN Study): An extrapolation during the global crisis of Coronavirus (COVID-19) pandemic.	https://www.ncbi.nlm.nih.gov/pmc/articles/PMC7320246/	Directly humans		Quantitative	Cross-sectional study		Completed		To learn more about oncofertility practice in limited resource settings such as in developing countries that suffer often from shortage of healthcare services provided to young patients with cancer.	To describe a population					X									Not reported								Journal of Assisted Reproduction and Genetics	Countries outside the Region as well		X					X	X	X
Julian Alfredo	July	2020	Multimorbidity patterns among COVID-19 deaths: considerations for a better medical practice	https://www.medrxiv.org/content/10.1101/2020.07.28.20163816v1.full.pdf	Databases		Quantitative	Cross-sectional study		Completed		The objective of this study was to describe patterns of multimorbidity among fatal cases of COVID-19.	To describe a population	Prognosis				x												x					MedRxiv	Only countries from the Region									x
Esteve	June	2020	National age and coresidence patterns shape COVID-19 vulnerability.	https://www.pnas.org/content/117/28/16118#:~:text=The%20age%20structures%20of%20European,household%20transmission%20of%20COVID%2D19.	Databases		Quantitative	Simulation model used to predict		Completed		To estimate how age and coresidence patterns shape the vulnerability of countries’ populations to outbreaks of coronavirus disease 2019 (COVID-19). We estimate variation in deaths arising due to a simulated random infection of 10% of the population living in private households and subsequent within-household transmission of the virus.	Magnitude of the problem	How and why it works				X									This analysis was supported by Grants ERC-2014-StG-637768, ERC-2019-COG-864616, and RTI2018-096730-B-I00.	X			X				Proceedings of the National Academy of Sciences of the United States of America	Countries outside the Region as well		X				X	X	X	X	X	X		X
Chiesa-Estomba	September	2020	Olfactory and gustatory dysfunctions in COVID-19. First reports of Latin-American ethnic patients.	https://www.sciencedirect.com/science/article/abs/pii/S0196070920302994?via%3Dihub	Directly humans		Quantitative	Cross-sectional study		Completed		[To investigate] Olfactory and gustatory dysfunctions in COVID-19 in Latin-American ethnic patients	Magnitude of the problem	To describe a population				X									Not reported								American Journal of Otolaryngology	Countries outside the Region as well		X
NCT04332835	April	2020	Convalescent Plasma for Patients With COVID-19: a Randomized, Open Label, Parallel, Controlled Clinical Study	https://clinicaltrials.gov/ct2/show/NCT04332835	Directly humans		Quantitative	Randomized controlled trial		Ongoing		The process is based on obtaining plasma from patients recovered from COVID-19 in Colombia, and through a donation of plasma from the recovered, the subsequent transfusion of this to patients infected with coronavirus disease (COVID-19).	Benefits and harms of an intervention						X		X						Not reported								Clinical Trials	Only countries from the Region									X
NCT04355936	April	2020	Telmisartan for Treatment of COVID-19 Patients	https://clinicaltrials.gov/ct2/show/NCT04355936	Directly humans		Quantitative	Randomized controlled trial		Ongoing		Patients with confirmed diagnosis of SARS-CoV-2, will be randomized to receive 80 mg/12h of telmisartan plus standard care or standard care alone and will be monitored for development of systemic inflammation and acute respiratory distress syndrome. Other variables regarding lung function and cardiovascular function will also be evaluated.	Benefits and harms of an intervention						X		X						Sponsors and Collaborators Laboratorio Elea Phoenix S.A. Carlos R. Rojo, MD Facultad de Medicina, Universidad de Buenos Aires, UBA			X		X			Clinical Trials	Only countries from the Region		X
NCT04369794	April	2020	COVID-19: BCG As Therapeutic Vaccine, Transmission Limitation, and Immunoglobulin Enhancement	https://clinicaltrials.gov/ct2/show/study/NCT04369794	Directly humans		Quantitative	Randomized controlled trial		Ongoing		To evaluate the impact of previous (priming effect, from the titer of anti-BCG interferon-gamma) or current BCG exposure (boost with intradermal vaccine) on 1) clinical evolution of COVID-19; 2) elimination of SARS-CoV-2 at different times and disease phenotypes; and 3) seroconversion rate and titration (anti-SARS-CoV-2 IgA, IgM, and IgG).	Benefits and harms of an intervention						X	X							Not reported								Clinical Trials	Only countries from the Region							X
NCT04379479	May	2020	Clinical Effect of Dialyzable Leukocyte Extract in Suspected or Confirmed Cases of COVID-19 (FUTURE-T)	https://clinicaltrials.gov/ct2/show/NCT04379479	Directly humans		Quantitative	Randomized controlled trial		Ongoing		Main goal: To generate information on the efficacy and safety of Dialyzable Leukocyte Extract (DLE) as an aid in the treatment of patients with acute respiratory infection (suspected or confirmed cases of COVID-19). Primary goal: To generate information on the efficacy of DLE as an aid in symptomatic treatment, by reducing the signs and symptoms of acute respiratory infection (suspected/confirmed…	Benefits and harms of an intervention						X		X						Not reported								Clinical Trials	Only countries from the Region
NCT04381858	May	2020	Convalescent Plasma vs Human Immunoglobulin to Treat COVID-19 Pneumonia	https://clinicaltrials.gov/ct2/show/NCT04381858	Directly humans		Quantitative	Randomized controlled trial		Ongoing		To assess the safety and efficacy of the administration of Convalescent plasma vs human immunoglobulin in critically ill patients with COVID-19 infection.	Benefits and harms of an intervention						X		X						Not reported								Clinical Trials	Only countries from the Region
NCT04395170	May	2020	Convalescent Plasma Compared to Anti-COVID-19 Human Immunoglobulin and Standard Treatment (TE) in Hospitalized Patients	https://clinicaltrials.gov/ct2/show/NCT04395170	Directly humans		Quantitative	Randomized controlled trial		Ongoing		To study the efficacy and safety of passive immunotherapy (convalescent plasma and anti-COVID-19 human immunoglobulin) compared to the standard treatment in Colombia.	Benefits and harms of an intervention						X		X						Sponsors and Collaborators Lifefactors Zona Franca, SAS					X			Clinical Trials	Only countries from the Region									X
NCT04405271	May	2020	TAF/FTC for Pre-exposure Prophylaxis of COVID-19 in Healthcare Workers (CoviPrep Study)	https://clinicaltrials.gov/ct2/show/NCT04405271	Directly humans		Quantitative	Randomized controlled trial		Ongoing		To evaluate the effect of Emtricitabine/Tenofovir alafenamide (FTC/TAF) compared with placebo on the risk of developing SARS-CoV-2 disease (COVID-19) in healthcare workers with high transmission risk in addition to currently recommended control measures.	Benefits and harms of an intervention							X	X						Not reported								Clinical Trials	Only countries from the Region		X
NCT04407182	May	2020	Safety and Efficacy of Viusid and Asbrip in Hospitalized Patients Infected by SARS-Cov-2 With COVID-19	https://clinicaltrials.gov/ct2/show/NCT04407182	Directly humans		Quantitative	Randomized controlled trial		Ongoing		To assess the safety and efficacy of Viusid and Asbrip in patients with mild to moderate symptoms of respiratory disease caused by 2019 coronavirus infection	Benefits and harms of an intervention						x		x						Sponsors and Collaborators Catalysis SL					X			Clinical Trials	Only countries from the Region
NCT04410510	June	2020	P2Et Extract in the Symptomatic Treatment of Subjects With COVID-19	https://clinicaltrials.gov/ct2/show/NCT04410510	Directly humans		Quantitative	Randomized controlled trial		Ongoing		The primary outcome is to evaluate the efficacy of P2Et in reducing the length of hospital stay of patients with clinical suspicion or confirmed case of COVID-19	Benefits and harms of an intervention						x		x						Not reported								Clinical Trials	Only countries from the Region									x
NCT04420247	June	2020	Efficacy of Chloroquine or Hydroxychloroquine in Treating Pneumonia Caused by SARS-Cov-2 - COVID-19	https://clinicaltrials.gov/ct2/show/NCT04420247	Directly humans		Quantitative	Randomized controlled trial		Ongoing		This study intended to test if Chloroquine or Hydroxychloroquine, two drugs with strong in-vitro antiviral role proven by numerous studies and with a well defined safety profile established, for efficacy in treating COVID-19 and improving an ordinal primary outcome composed by a 9-levels scale, which was recomended by the World Health Organization.	Benefits and harms of an intervention						x		x						Not reported								Clinical Trials	Only countries from the Region							x
NCT04446065	June	2020	Protection of Health Workers Against COVID-19	https://clinicaltrials.gov/ct2/show/NCT04446065	Directly humans		Quantitative	Randomized controlled trial		Ongoing		The purpose of this clinical trial is to determine the efficacy of Previfenon® (EGCG) to prevent COVID-19, enhance systemic immunity, and decrease the frequency and intensity of selected symptoms when used as pre-exposure chemoprophylaxis to SARS-CoV-2	Benefits and harms of an intervention						x		x						Sponsors and Collaborators MELISA Institute Genomics & Proteomics Research SpA Universidad Austral			x		X			Clinical Trials	Only countries from the Region	x
NCT04451174	June	2020	Early Use of Corticosteroids in Hospitalized Patients With Moderate COVID19 Pneumonia	https://clinicaltrials.gov/ct2/show/NCT04451174	Directly humans		Quantitative	Randomized controlled trial		Ongoing		The objective of this study is to evaluate the effect of early treatment with prednisone to decrease the progression of the disease	Benefits and harms of an intervention						x		x						Not reported								Clinical Trials	Only countries from the Region								x
NCT04467840	July	2020	Opaganib, a Sphingosine Kinase-2 (SK2) Inhibitor in COVID-19 Pneumonia	https://clinicaltrials.gov/ct2/show/NCT04467840	Directly humans		Quantitative	Randomized controlled trial		Ongoing		To determine the potential of opaganib to improve and/or stabilize the clinical status of the patient.	Benefits and harms of an intervention						X		X						Sponsors and Collaborators RedHill Biopharma Limited					X			Clinical Trials	Countries outside the Region as well							X
NCT04467918	July	2020	CANnabiDiol for CoviD-19 pATiEnts With Mild to Moderate Symptoms	https://clinicaltrials.gov/ct2/show/NCT04467918	Directly humans		Quantitative	Randomized controlled trial		Ongoing		To assess the efficacy and safety of cannabidiol (CBD - 300 mg a day) in patients infected with SARS-CoV-2.	Benefits and harms of an intervention						X		X						Not reported								Clinical Trials	Only countries from the Region							X
NCT04473456	July	2020	Combined Simultaneous EGD-colonoscopy Trial (CoSi Endoscopy)	https://clinicaltrials.gov/ct2/show/NCT04473456	Directly humans		Quantitative	Randomized controlled trial		Ongoing		To determine differences in procedures times between simultaneous EGD-colonoscopy and conventional serial EGD-colonoscopy as an alternative to improve the number of procedures/hour/unit during the COVID-19 era.	Benefits and harms of an intervention						X								Not reported								Clinical Trials	Only countries from the Region									X
NCT04475991	July	2020	Safety and Efficacy of Maraviroc and/or Favipiravir vs Currently Used Therapy in Severe COVID-19 Adults	https://clinicaltrials.gov/ct2/show/NCT04475991	Directly humans		Quantitative	Randomized controlled trial		Ongoing		Evaluating the safety and efficacy of MVC+FPV to avoid progression in severe COVID-19 patients as a primary endpoint, is also aimed at other secondary endpoints: A) Evaluate the activation of CCR5 in peripheral blood lymphocytes, monocytes, and neutrophils. B) Find possible modifications in the ongoing chemokine and cytokine storm in serum, particularly IL-6, IL-1b, (interleukins 6 and 1 beta) TN…	Benefits and harms of an intervention						x		x						Not reported								Clinical Trials	Only countries from the Region
NCT04507867	August	2020	Effect of a Nss to Reduce Complications in Patients With Covid-19 and Comorbidities in Stage III	https://clinicaltrials.gov/ct2/show/NCT04507867	Directly humans		Quantitative	Randomized controlled trial		Ongoing		To evaluate the evolution of patients with COVID-19 assisted by nutritional support based on supplements such as omega 3, zinc, selenium, vitamin D, glutamine, prebiotics, and foods such as spirulina and the effect of this therapy in reducing complications and comorbidities.	Benefits and harms of an intervention						X								Not reported								Clinical Trials	Only countries from the Region
Hospital UniversitÃ¡rio de BrasÃ­lia - BrasÃ­lia	April	2020	Effects of tests for covid-19 on the preservation of the healthcare workforce during pandemia in Brazil	https://ensaiosclinicos.gov.br/rg/RBR-6w5tbk/	Directly humans		Quantitative	Randomized controlled trial		Ongoing		[To evaluate the] Effects of tests for covid-19 on the preservation of the healthcare workforce during pandemia in Brazil	Benefits and harms of an intervention							X							Instituição: Hospital Universitário de Brasília Instituição: Cleandro Pires de Albuquerque	X						X	Registro Brasileiro de Ensaios Clínicos	Only countries from the Region							X
Chate	April	2020	Presentation of pulmonary infection on CT in COVID-19: initial experience in Brazil.	https://www.scielo.br/scielo.php?script=sci_arttext&pid=S1806-37132020000200300	Directly humans		Quantitative	Other		Completed		To describe the CT findings in an initial series of 12 patients.	To describe a population					X									None								Jornal Brasileiro de Pneumologia	Only countries from the Region							X
Souza	May	2020	Reflexões em tempos de COVID-19: diferenciais por sexo e idade	http://www.escs.edu.br/revistaccs/index.php/comunicacaoemcienciasdasaude/article/view/672/294	Databases		Quantitative	Cross-sectional study		Completed		This study presents reflections on the differences in mortality and hospitalization by sex and age structure of the COVID-19 pandemi	To describe a population	Magnitude of the problem				x									Not reported								Com. Ciências Saúde	Only countries from the Region							x
Mariangela	July	2020	Repeated population-based surveys of antibodies against SARS-CoV-2 in Southern Brazil	https://www.nature.com/articles/s41591-020-0992-3.pdf	Directly humans		Quantitative	Cross-sectional study	Other	Completed		We report on three rounds of probability sample household surveys in the state of Rio Grande do Sul (Brazil), carried out in nine large municipalities using the Wondfo lateral flow point-of-care test for immunoglobulin M and G antibodies against SARS-CoV-2	Benefits and harms of an intervention	To describe a population				x	x								Not reported								Nature Medicine	Only countries from the Region							x
Dantas	April	2020	Resultados terapêuticos da homeopatia em pacientes suspeitos ou confirmados de COVID-19 no Brasil: Protocolo para estudo observacional prospectivo	https://homeopatia.bvs.br/wp-content/uploads/2020/04/Protocolo_Resultados_Homeopatia_COVID19_FlavioDantas.pdf	Directly humans		Quantitative	Cohort study		Ongoing		To collect information from suspected or confirmed cases of COVID-19 patients, during the current pandemic in Brazil. The patients will be attended by experienced homeopathic doctors with the prescription of remedies according to the symptoms presented by the patient in the pandemic. All homeopathic medicines are described in the Brazilian Homeopathic Pharmacopoeia. The effects on patients’ healt…	To describe a population	Benefits and harms of an intervention				X	X								Contrapartida do pesquisador Contrapartida institucional Pacientes / voluntários Médicos participantes							X	Biblioteca Virtual de Saúde	Only countries from the Region							X
Requia	May	2020	Risk of the Brazilian health care system over 5572 municipalities to exceed health care capacity due to the 2019 novel coronavirus (COVID-19).	https://www.ncbi.nlm.nih.gov/pmc/articles/PMC7252142/	Databases		Quantitative	Ecological study		Completed		This study aims to address this issue by proposing a spatial multicriteria approach to estimate the risk of the Brazilian health care system, by municipality, to exceed the health care capacity because of an influx of patients infected with the COVID-19	Magnitude of the problem					x									Not reported								Science of the Total Environment	Only countries from the Region							x
Manuel	July	2020	SARS-CoV-2 Detection in Sewage in Santiago, Chile - Preliminary results	https://www.medrxiv.org/content/10.1101/2020.07.02.20145177v1.full.pdf	Inert sources		Basic science	Basic sciences		Completed		This study presents the first results of sewage surveillance to detect the circulation of SARSCoV-2 virus in Santiago, Chile.	Other			x		x									This study was supported by Fondecyt grant nº 1181656.	x							MedRxiv	Only countries from the Region								x
Conselho Nacional de SecretÃ¡rios de	June	2020	Segunda fase da pesquisa &quot;EvoluÃ§Ã£o da PrevalÃªncia de InfecÃ§Ã£o por Covid-19 no Brasil: Estudo de Base Populacional&quot	https://www.scielo.br/pdf/csc/v25s1/en_1413-8123-csc-25-s1-2395.pdf	Directly humans		Quantitative	Cross-sectional study	Other	Ongoing		The aims of the project are: (1) To estimate the proportion of the population of Rio Grande do Sul State that present antibodies for SARSCoV-2; (2) to determine the proportion of the individuals positive for antibody test that presented subclinical or asymptomatic infections; (3) to evaluate the most common symptoms reported by the positive subjects;	To describe a population	Magnitude of the problem	Other			x									The financing to hire the team for data collection was obtained from UNIMED Porto Alegre, Instituto Cultural Floresta, and Instituto Serrapilheira.	x		x					Ciência & Saúde Coletiva	Only countries from the Region							x
Lucia	May	2020	Sensitivity and specificity of a rapid test for assessment of exposure to SARS-CoV-2 in a community-based setting in Brazil	https://www.medrxiv.org/content/10.1101/2020.05.06.20093476v1.full.pdf	Directly humans		Quantitative	Other		Completed		To evaluate the sensitivity and specificity of a rapid diagnostic test for COVID-19 compared to quantitative reverse transcription polymerase chain reaction (qRT-PCR).	Diagnostic accuracy						x								This work started through the Data Committee created by the State of Rio Grande do Sul government to fight the COVID-19 pandemics. The tests used in the study have been provided by the Brazilian Ministry of Health. Financial support for for data collection was provided by UNIMED Porto Alegre, Instituto Cultural Floresta and Instituto Serrapilheira. None of these funding sources took any part in s…	x							MedRxiv	Only countries from the Region							x
Instituto Nacional de Infectologia Evandro Chagas/Fundacao Oswaldo Cruz - Rio de Janeiro	July	2020	Studying the progression and the consequences of the new Coronavirus in Brazil	https://ensaiosclinicos.gov.br/rg/RBR-8hmb2r	Directly humans		Quantitative	Cohort study		Ongoing		To evaluate the natural history of the new coronavirus SARS-CoV-2 in Brazil	To describe a population	Magnitude of the problem				X									Primary sponsor: Instituto Nacional de Infectologia Evandro Chagas/Fundacao Oswaldo Cruz (INI/Fiocruz) Supporting source: Institution: Conselho Nacional de Desenvolvimento Científico e Tecnológico (CNPQ) Institution: Departamento de Ciência e Tecnologia do Ministério da Saúde	X		X					Registro Brasileiro de Ensaios Clínicos	Only countries from the Region							X
Caballero-Dominguez	June	2020	Suicide risk during the lockdown due to coronavirus disease (COVID-19) in Colombia.	https://www.tandfonline.com/doi/full/10.1080/07481187.2020.1784312#:~:text=The%20study%20aimed%20to%20estimate,reported%20a%20high%20suicide%20risk.	Directly humans		Quantitative	Cross-sectional study		Completed		To estimate the high suicide risk during the COVID-19 lockdown in the Colombian population	Magnitude of the problem					X								X	This work was supported by University of Magdalena, Santa Marta, Colombia.			X					Death Studies	Only countries from the Region									X
Matteo	August	2020	Superspreading k-cores at the center of COVID-19 pandemic persistence	https://www.medrxiv.org/content/10.1101/2020.08.12.20173476v1.full.pdf	Databases		Quantitative	Simulation model used to predict	Ecological study	Completed		Here we develop, calibrate, and deploy a contact tracing algorithm to track the chain of disease transmission across society. We then search for intelligent quarantine protocols to halt the epidemic spreading with minimal social disruptions	Magnitude of the problem	Feasibility				x									Not reported								MedRxiv	Only countries from the Region							x
Andrade	May	2020	Surveillance of the first cases of COVID-19 in Sergipe using a prospective spatiotemporal analysis: the spatial dispersion and its public health implications	https://www.scielo.br/pdf/rsbmt/v53/1678-9849-rsbmt-53-20200287.pdf	Databases		Quantitative	Simulation model used to predict		Completed		This study aimed to identify active high-risk transmission clusters of COVID-19 in Sergipe	Magnitude of the problem					x									Not reported								Revista da Sociedade Brasileira de Medicina Tropical	Only countries from the Region							x
Silva	October	2020	The Impact of the COVID-19 pandemic on a stroke center in Latin America.	https://journals.sagepub.com/doi/10.1177/1747493020941637?url_ver=Z39.88-2003&rfr_id=ori:rid:crossref.org&rfr_dat=cr_pub%20%200pubmed	Databases		Quantitative	Cross-sectional study		Completed		To report the impact of the COVID-19 pandemic in a single comprehensive stroke center (CHN) located at Niteroi, Rio de Janeiro, Brazil.	Magnitude of the problem	To describe a population				X									The author(s) received no financial support for the research, authorship, and/or publication of this article.								International Journal of Stroke	Only countries from the Region							X
University of	April	2020	Influence Physical Activity Psychological Responses COVID-19 Pandemic	https://clinicaltrials.gov/ct2/show/NCT04352517	Directly humans		Quantitative	Cross-sectional study		Ongoing		To determinate the psychological responses in general population in order to understand the anxiety, depression and stress level during Coronavirus Disease (COVID-19) confinement period, and how the level of physical activity development during this exceptional period could be influence.	Benefits and harms of an intervention	Magnitude of the problem				X	X								Not reported								Clinical Trials	Only countries from the Region							X	X
University of	April	2020	The Covid-19 HEalth caRe wOrkErS (HEROES) Study	https://clinicaltrials.gov/ct2/show/NCT04352634	Directly humans		Quantitative	Cohort study		Ongoing		To describe, examine, and evaluate the impact of the Covid-19 pandemic on mental health and social factors among workers at health services from Latin America and the Caribbean, Europe and neighboring countries, the Middle East and North Africa, as well as Sub-Saharan Africa and Asia.	Magnitude of the problem	To describe a population				X									Not reported								Clinical Trials	Countries outside the Region as well		X				X		X		X
Calderon	June	2020	Treatment with Hydroxychloroquine vs Hydroxychloroquine + Nitazoxanide in COVID-19 patients with risk factors for poor prognosis: A structured summary of a study protocol for a randomised controlled trial	https://trialsjournal.biomedcentral.com/articles/10.1186/s13063-020-04448-2	Directly humans		Quantitative	Randomized controlled trial		Ongoing		To contrast the beneficial effect of NTZx vs NTZx plus hydroxychloroquine in patients Coronavirus Disease (COVID-19) as well as against other treatments.	Benefits and harms of an intervention						X		X						This study has no specific funding source to declare other than conducted as part of the medical care in the study site.								Trials	Only countries from the Region
Duczmal	May	2020	Vertical social distancing policy is ineffective to contain the COVID-19 pandemic.	https://www.scielo.br/pdf/csp/v36n5/1678-4464-csp-36-05-e00084420.pdf	Databases		Quantitative	Simulation model used to predict		Completed		This study shows that the so-called vertical social distancing health policy is ineffective to contain the COVID-19 pandemic	Magnitude of the problem					x									Not reported								Cad. Saúde Pública	Only countries from the Region							x
Santos	May	2020	Vulnerability to severe forms of COVID-19: an intra-municipal analysis in the city of Rio de Janeiro, Brazil.	https://www.scielo.br/scielo.php?script=sci_arttext&pid=S0102-311X2020000506001&lng=en&nrm=iso&tlng=en	Databases		Quantitative	Ecological study		Completed		The aim is to characterize the areas of the city of Rio de Janeiro according to their vulnerability to the severe form of COVID-19, as factors that increase transmission of the infection and the severity of cases.	To describe a population	Magnitude of the problem				x									Not reported								Cad. Saúde Pública	Only countries from the Region							x
Vejar-Aguirre	September	2020	[Evidences and trends for decision making about measures of containment and mitigation of Covid-19 in Jalisco, Mexico]		Databases		Quantitative	Simulation model used to predict		Completed		mostrar la influencia de las medidas de contención (cancelación de eventos privados y públicos, cierre de escuelas, distanciamiento social, cuarentena, lavado de manos, uso de cubreboca, etc.) en el desarrollo de la pandemia en Jalisco	Magnitude of the problem					X									Not reported								Ciência & Saúde Coletiva	Only countries from the Region
Rajneesh	April	2020	A Predictive Model for the Evolution of COVID-19		Databases		Quantitative	Validation of a simulation model		Completed		While several predictive logistic models have been reported previously (e.g. Vattay 2020; Batista 2020; Quadrat 2020), the present modeling effort is to develop a data-driven, extrapolation model that could render more accurate predictions.	Magnitude of the problem					X									Not reported								Transactions of the Indian National Academy of Engineering volume	Countries outside the Region as well							X
Colunga-Salas	July	2020	Bats and humans during the SARS-CoV-2 outbreak: the case of bat-coronavirus from Mexico	https://onlinelibrary.wiley.com/doi/full/10.1111/tbed.13751	Databases		Basic science	Basic sciences		Completed		to elucidate the phylogenetic relationship between the Mexican bat‐CoVs and the novel SARS‐CoV‐2.	To describe a population				X										Mexican national council for science and technology, US National Science Foundation	X							Transboundary and emerging diseases	Only countries from the Region
Wassenaar	July	2020	BCG vaccination early in life does not improve COVID-19 outcome of elderly populations, based on nationally reported data		Databases		Quantitative	Case-control study		Completed		we compared some epidemiological parameters of Covid-19 between countries and took the historic BCG vaccination data into account	Prognosis					X									Not reported								Letters in applied microbiology	Countries outside the Region as well							X
Souza	June	2020	Caring in the age of COVID-19: lessons from science and society		Directly humans		Qualitative	Narrative		Completed		The current paper aims to share and present the building of this space for dialogue and exchange of experiences for building knowledge on COVID-19 in a virtual environment already familiar to the participants in the project’s scope and/or in their personal relations.	How and why it works											X			Not reported								Cad. Saúde Pública	Only countries from the Region							X
HernÃ¡ndez-GarcÃ­a	June	2020	Characteristics of YouTube Videos in Spanish on How to Prevent COVID-19		Databases		Quantitative	Cross-sectional study		Completed		To analyze the characteristics of YouTube videos in Spanish on the basic measures to prevent coronavirus disease 2019 (COVID-19).	To describe a population											X			This research received no external funding								International Journal of environmental research and public health	Countries outside the Region as well		X						X	X
#VALUE!	May	2020	COVID-19: estadÃ­stica de morbi-mortalidad en Venezuela		Databases		Quantitative	Cross-sectional study		Completed		to describe the COVID­19 morbidity and mortality statistics in Venezuela until April 22, 2020	To describe a population					X									Not reported								Revista GICOS	Only countries from the Region
Crokidakis	March	2020	Data analysis and modeling of the evolution of COVID-19 in Brazil		Databases		Quantitative	Simulation model used to predict		Completed		we apply a SusceptibleInfectious-Quarantined-Recovered (SIQR) model to the analysis of data from the Brazilian Department of Health	To describe a population					X									Conselho Nacional de Desenvolvimento Cient´ıfico e Tecnol´ogico (CNPq) and Funda¸c˜ao de Amparo `a Pesquisa do Estado do Rio de Janeiro (FAPERJ).	X							ResearchGate	Only countries from the Region							X
Mondal	June	2020	Data analytics for novel coronavirus disease		Databases		Quantitative	Cross-sectional study		Completed		describes different aspects of novel coronavirus disease (COVID-19), presents visualization of the spread of the infection, and discusses the potential applications of data analytics on this viral infection	To describe a population					X									Not reported								Informatics in Medicine Unlocked	Countries outside the Region as well							X
GalvÃ¡n-Tejada	July	2020	Demographic and Comorbidities Data Description of Population in Mexico with SARS-CoV-2 Infected Patients(COVID19): An Online Tool Analysis		Databases		Quantitative	Other		Completed		Therefore, in a condensed way, the aim of the present work is to provide an open access, easy to manipulate, and intuitive graphic tool that allows the visualization to identify the behavior of the disease, according to the characteristics selected by the user, thus allowing the international comparison of particular data and providing the evolution of the disease.	To describe a population					X									This research received no external funding.								International Journal of environmental research and public health	Only countries from the Region
Silva	July	2020	Description of COVID-19 cluster: isolation and testing in asymptomatic individuals as strategies to prevent local dissemination in Mato Grosso state, Brazil, 2020		Databases	Documents	Qualitative	Narrative		Completed		In view of this scenario, the aim of this article was to describe a COVID-19 cluster and the strategies used to contain the virus in a municipality in the interior region of Mato Grosso state, Brazil.	To describe a population					X									Not reported								Epidemiol. Serv. Saúde	Only countries from the Region							X
Sakellariou	August	2020	Disability inclusiveness of government responses to COVID-19 in South America: a framework analysis study		Documents		Qualitative	Case-study		Completed		The aim of the study was to examine the disability-inclusiveness of government responses to COVID-19 in four South American Countries: Argentina, Brazil, Chile, and Peru.	How and why it works											X			Not reported								International Journal for Equity in Health	Only countries from the Region		X					X	X
Santos	July	2020	Disproportionate impact of COVID-19 among pregnant and postpartum Black Women in Brazil through structural racism lens		Databases		Quantitative	Cross-sectional study		Completed		Not determined	To describe a population					X									This work was partially funded by “Fund for Support to Teaching, Research and Outreach Activities –FAEPEX” of University of Campinas (UNICAMP). The funder had no role in study design, data collection and analysis, decision to publish, or preparation of the manuscript.			X					Clinical infectious diseases : an official publication of the Infectious Diseases Society of America	Only countries from the Region							X
Natalia	May	2020	Dreaming during the Covid-19 pandemic: Computational assessment of dream reports reveals mental suffering associated with negative feelings and contagion fear	https://www.medrxiv.org/content/10.1101/2020.05.19.20107078v2	Directly humans		Quantitative	Cross-sectional study		Completed		We aim to use natural language processing tools to investigate the impact of the COVID-19 pandemic in dream experience	Magnitude of the problem													X	Boehringer-Ingelheim, Conselho Nacional de Desenvolvimento Científico e Tecnológico (CNPq), Coordenação de Aperfeiçoamento de Pessoal de Nível Superior (CAPES), Fundação de Amparo á Ciência e Tecnologia do Estado de Pernambuco (FACEPE), Center for Neuromathematics of the São Paulo Research Foundation FAPESP	x				x			medRxiv	Only countries from the Region							X
Suarez	May	2020	Epidemiology of COVID-19 in Mexico: from the 27th of February to the 30th of April 2020.		Databases		Quantitative	Descriptive time series		Completed		we summarize the current state of our understanding regarding COVID-19 in Mexico.	To describe a population					X									Not reported								Revista clinica espanola	Only countries from the Region
Patrick	August	2020	Estimating the Impact of COVID-19 on the Individual Lifespan:A Conceptual Detour and an Empirical Shortcut		Databases		Quantitative	Simulation model used to predict		Completed		To avoid making any assumption about future mortality, I propose measuring instead the Mean Unfulfilled Lifespan (MUL), defined as the average difference between the actual and otherwise expected ages at death in an actual death cohort.	Prognosis					X									Not reported								MedRxiv	Countries outside the Region as well							X	X
Pedro Henrique Pinheiro	September	2020	Estimative of real number of infections by COVID-19 on Brazil and possible scenarios		Databases		Quantitative	Simulation model used to predict		Completed		This paper attempts to provide methods to estimate the real scenario of the novel coronavirus pandemic in Brazil, specifically in the states of Sao Paulo, Pernambuco, Espirito Santo, Amazonas and the Federal District.	Magnitude of the problem	To describe a population				X									Not reported								Infectious disease modelling	Only countries from the Region							X
Salgotra	July	2020	Evolutionary modelling of the COVID-19 pandemic in fifteen most affected countries		Databases		Quantitative	Simulation model used to predict		Completed		In present work, an evolutionary data analytics method called as Genetic programming (GP) is used to mathematically model the potential effect of coronavirus in 15 most affected countries of the world.	Magnitude of the problem					X									Not reported								Chaos, Solitons and Fractals	Countries outside the Region as well							X
Tarcisio	March	2020	Expected impact of COVID-19 outbreak in a major metropolitan area in Brazil		Databases		Quantitative	Simulation model used to predict		Completed		The aim of this study is to assess the impact of a COVID-19 epidemic in the metropolitan region of São Paulo, Brazil.	Magnitude of the problem					X									CNPq (Brazil)	X							medRxiv	Only countries from the Region							X
Itiki	July	2020	Fast deployment of COVID-19 disinfectant from common ethanol of gas stations in Brazil: COVID-19 disinfectant from common ethanol		Documents		Basic science			Completed		The objective of this research is to investigate an alternative method for the fast deployment of alcohol-based disinfectants to protect the population against COVID-19.	Feasibility							X							Not reported								Health Policy and Technology	Only countries from the Region							X
Garces-Ayala	June	2020	Full genome sequence of the first SARS-CoV-2 detected in Mexico.		Directly humans		Quantitative	Other		Completed		we describe the complete genome sequence of the frst imported SARS-CoV-2, detected in a Mexican patient who had traveled to Bergamo, Italy	To describe a population			X											None								Archives of virology	Only countries from the Region
Taboada	May	2020	Genomic Analysis of Early SARS-CoV-2 Variants Introduced in Mexico		Directly humans		Basic science	Other		Completed		Understanding the introduction, spread, and establishment of SARS-CoV-2 within distinct human populations as well as the evolution of the pandemics is crucial to implement effective control strategies.	Other			X											This work was partially supported by grants Epidemiología Genómica de los Virus SARS-CoV-2 Circulantes en México from the National Council for Science and Technology (CONACyT) of Mexico and 057 from the Ministry of Education, Science, Technology and Innovation (SECTEI) of Mexico City to C.F.A. and by grants from the Mexican Government (Comisión de Equidad y Género de las Legislaturas LX-LXI y Com…	X		X					Journal of Virology	Only countries from the Region
Skums	March	2020	Global transmission network of SARS-CoV-2: from outbreak to pandemic.		Databases		Quantitative	Simulation model used to predict		Completed		Our goal was to characterize the spatial-temporal transmission pathways that led to the establishment of the pandemic	Magnitude of the problem			X											PS and AZ were supported by National Institutes of Health, [grant number 1R01EB025022]. GC was supported by National Science Foundation, [grant number 1414374]. PIB was supported by GSU Molecular Basis of Disease fellowship.	X							MedRxiv	Countries outside the Region as well							X	X
Michard	August	2020	Haemodynamic Monitoring and Management in COVID-19 Intensive Care Patients: An International Survey	https://www.ncbi.nlm.nih.gov/pmc/articles/PMC7415168/	Directly humans		Quantitative	Cross-sectional study		Completed		To survey haemodynamic monitoring and management practices in intensive care patients withthe coronavirus disease 2019 (COVID-19	To describe a population						X								Not reported								Anaesthesia, critical care & pain medicine	Countries outside the Region as well							X
Zambrano-Monserrate	July	2020	Has air quality improved in Ecuador during the COVID-19 pandemic? A parametric analysis		Databases		Quantitative	Interrupted time series		Completed		This research aims to determine if the quarantine policies adopted by the government of Ecuador have had a significant impact on air quality in Quito, its capital city	To describe a population													X	Not reported								Air quality, atmosphere, & health	Only countries from the Region
Marques da Silva	May	2020	How relevant is the decision of containment measures against COVID-19 applied ahead of time?	https://www.sciencedirect.com/science/article/abs/pii/S0960077920305609	Databases		Quantitative	Simulation model used to predict		Completed		Organization (WHO) over time, and bioclimatic data as variables	Magnitude of the problem					X									CNPq (Brazil)	X							Chaos, Solition & Fractals	Countries outside the Region as well							X
Forlenza	June	2020	Impact of SARS-CoV-2 pandemic on mental health in the elderly: perspective from a psychogeriatric clinic at a tertiary hospital in Sao Paulo, Brazil.	https://www.researchgate.net/publication/342107955_Impact_of_SARS-CoV-2_pandemic_on_mental_health_in_the_elderly_perspective_from_a_psychogeriatric_clinic_at_a_tertiary_hospital_in_Sao_Paulo_Brazil/link/5f0008dea6fdcc4ca44b54cf/download	Directly humans		Quantitative	Cross-sectional study		Ongoing		to screen for signs of emotional distress related to the COVID-19 crisis and to monitor the potential relapse of psychological and behavioral symptoms in patients with pre-existing neurocognitive and psychiatric disorders	To describe a population					X									InBion, National Institute for Biomarkers in Neuropsychiatry - Associação Beneficente Alzira Denise Hertzog da Silva	X			X				International Psychogeriatrics	Only countries from the Region							X
Ferrero	June	2020	Impact of the COVID-19 pandemic in the paediatric emergency department attendances in Argentina.		Databases		Quantitative	Descriptive time series		Completed		we compared the number of weekly visits of children and young people (<18 years) to the ED of a third-level paediatric hospital in the City of Buenos Aires during the first 5 months (January to May) of 2019 and 2020	To describe a population													X	The authors have not declared a specific grant for this research from any funding agency in the public, commercial or not-for-profit sector								Archives of disease in childhood	Only countries from the Region	X
Josimar	May	2020	Infoveillance to Analyze Covid19 Impact on Central America Population		Databases		Quantitative	Cross-sectional study		Completed		Because there is little scientific literature of studies reportinganalysis on how the dissemination of the new coronavirus is affecting different social aspects in the American continent ,we proposed a text mining approach in this paper to analyze the impact of COVID-19 in the Central American region	Magnitude of the problem											X			Not reported								Preprint medRxiv	Only countries from the Region										X
Seligmann	August	2020	Inverted Covariate Effects for First versus Mutated Second Wave Covid-19: High Temperature Spread Biased for Young		Databases		Quantitative	Simulation model used to predict		Completed		To characterize COVID-19’s waves, following a study presenting negative associations between first wave COVID-19 spread parameters and temperature.	Magnitude of the problem					X									This research received no external funding.								Biology	Countries outside the Region as well		X				X	X	X
You	April	2020	Modeling COVID-19 Growing Trends to Reveal the Differences in the Effectiveness of Non-Pharmaceutical Interventions among Countries in the World		Databases		Quantitative	Simulation model used to predict		Completed		we conduct a secondary analysis of COVID-19 case growth data to compare the differences in the effectiveness of NPIs among 16 representative countries in the world.	Magnitude of the problem					X									Academic Research Support at Vanderbilt University Medical Center			X					medRxiv	Countries outside the Region as well		X					X
Rafael Marques Da	July	2020	Modeling the COVID-19 dissemination in the South Region of Brazil and testing gradual mitigation strategies		Databases		Quantitative	Simulation model used to predict		Completed		This study aims to understand the features of the COVID-19 spread in the South Region of Brazil by estimating the Effective Reproduction Number (ERN) for the states of Paraná (PR), Rio Grande do Sul (RS), and Santa Catarina (SC).	Magnitude of the problem					X									Not reported								MedRxiv	Only countries from the Region							X
Silvano	May	2020	Monitoring social distancing and SARS-CoV-2 transmission in Brazil using cell phone mobility data		Databases		Quantitative	Single before and after	Simulation model used to predict	Completed		We assessed the relationship between aggregated mobility data collected from mobile phone users and the time-dependent reproduction number R(t), using severe acute respiratory 5 illness (SARI) cases reported by São Paulo and Rio de Janeiro.	Benefits and harms of an intervention							X							FADQ and JC were granted a fellowship for research productivity from the Brazilian National Council for Scientific and Technological Development - CNPq, process/contract identification: 312656/2019-0 and 310551/2018-8, respectively. NRF is funded by a Medical Research Council and CADDE partnership award (MR/S0195/1) and by a Sir Henry Dale Fellowship from Wellcome Trust and Royal Society (204311/…	X			X				MedRxiv	Only countries from the Region							X
Orison	November	2020	Mortality Attributed to COVID-19 in High-Altitude Populations	https://www.liebertpub.com/doi/10.1089/ham.2020.0098?url_ver=Z39.88-2003&rfr_id=ori:rid:crossref.org&rfr_dat=cr_pub%20%200pubmed	Databases		Quantitative	Cross-sectional study		Completed		We compared COVID-19 mortality at different altitudes.	To describe a population					X									None								High Altitude Medicine & Biology	Countries outside the Region as well
Studart-Neto	July	2020	Neurological consultations and diagnoses in a large, dedicated COVID-19 university hospital		Directly humans		Quantitative	Cross-sectional study		Completed		The aim of this study was to report the reasons for requesting neurological consultations by internists and intensivists in a COVID-19-dedicated hospital.	To describe a population					X									Not reported								Arquivos de Neuro-Psiquiatria	Only countries from the Region
Pacheco	November	2020	NO2 levels after the COVID-19 lockdown in Ecuador: A trade-off between environment and human health	https://www.ncbi.nlm.nih.gov/pmc/articles/PMC7392595/	Databases		Quantitative	Cross-sectional study		Completed		This study is focused on how the COVID-19 pandemic is impacting on the air quality in Ecuador	Other													X	Not reported								Urban climate	Only countries from the Region
Juan Pablo	October	2020	Non-communicable diseases and inequalities increase risk of death among COVID-19 patients in Mexico		Databases		Quantitative	Cross-sectional study		Completed		Using data from SARS-CoV-2-positive individuals in Mexico, our aim is to assess NCDs and socioeconomic status as risk factors for COVID-19 severe outcomes, in particular hospitalization, intubation and death.	To describe a population											X			The author(s) received no specific funding for this work								PLoS One	Only countries from the Region
Nadim	August	2020	Occurrence of backward bifurcation and prediction of disease transmission with imperfect lockdown: A case study on COVID-19	https://www.researchgate.net/publication/343700824_Occurrence_of_backward_bifurcation_and_prediction_of_disease_transmission_with_imperfect_lockdown_A_case_study_on_COVID-19	Databases		Quantitative	Simulation model used to predict		Completed		we consider a mathematical model on COVID-19 transmission with the imperfect lockdown effect	Magnitude of the problem					X									Council of Scientific & Industrial Research	X							Chaos, solitons, and fractals	Countries outside the Region as well		X
Fernandes	March	2020	Outbreak investigation in cargo ship in times of COVID-19 crisis, Port of Santos, Brazil.	https://www.scielosp.org/article/rsp/2020.v54/34/	Directly humans		Quantitative	Other		Completed		The aim of this study was to verify the existence of cases of coronavirus inside the vessel and define its operating license in the port of Santos, Brazil.	To describe a population					X									Not reported								Revista de saude publica	Only countries from the Region							X
The Gibraltar COVID-19 Research Group: Health Systems; Daniel	July	2020	Oxygen and mortality in COVID-19 pneumonia: a comparative analysis of supplemental oxygen policies and health outcomes across 26 countries		Documents		Quantitative	Cross-sectional study		Completed		Here, we examine the national guidelines from 29 nations in an effort to understand the potential impact the varying thresholds for commencing supplemental oxygen have on COVID-19 outcomes	How and why it works					X									No external funding for this study								MedRxiv	Countries outside the Region as well							X	X
Dolhnikoff	April	2020	Pathological evidence of pulmonary thrombotic phenomena in severe COVID-19	https://onlinelibrary.wiley.com/doi/full/10.1111/jth.14844	Directly humans		Quantitative	Cross-sectional study		Completed		We have developed a procedure for performing ultrasound‐based minimally invasive autopsies that samples tissues from several organs and, at the same time, reduces the risks of the autopsy procedure - Objective not defined	To describe a population						X								Not reported								Journal of Thrombosis and Haemostasis	Only countries from the Region							X
Pedro	April	2020	Potential dissemination of epidemics based on Brazilian mobile geolocation data. Part I: Population dynamics and future spreading of infection in the states of Sao Paulo and Rio de Janeiro during the pandemic of COVID-19		Databases		Quantitative	Simulation model used to predict		Completed		In this work, based on millions of anonymized mobile visits data in Brazil, we investigate the most probable spreading patterns of the COVID-19 within states of Brazil. The study is intended to help public administrators in action plans and resources allocation, whilst studying how mobile geolocation data may be employed as ameasure of population mobility during an epidemic	Magnitude of the problem					X									FAPESP financial support and computer resources under grant 16/18445-7 are acknowledged. D. Marcondes has received financial support from CNPq during the development of this article.	X							MedRxiv	Only countries from the Region							X
Ponciano	May	2020	Poverty levels, societal and individual heterogeneities explain the SARS-CoV-2 pandemic growth in Latin America	https://arxiv.org/abs/2005.11201	Databases		Quantitative	Simulation model used to predict		Completed		We present an alternative approach that draws on advances in statistical ecology and conservation biology to enhance the value of sparse data in projecting and ameliorating epidemics	To describe a population					X									Not reported								arXiv	Only countries from the Region	X					X		X	X	X
Vivanco-Lira	March	2020	Predicting COVID-19 distribution in Mexico through a discrete and time-dependent Markov chain and an SIR-like model		Databases	Documents	Quantitative	Simulation model used to predict		Completed		we attempt to summarize the biological features of the virus and the possible pathophysiological mechanisms of its disease, as well as a stochastic model characterizing the probability distribution of cases in Mexico by states and the estimated number of cases in Mexico through a differential equation model (modified SIR model)	Magnitude of the problem					X									Not reported								arxiv	Only countries from the Region
Paroli	July	2020	Predicting SARS-CoV-2 infection trend using technical analysis indicators	https://www.ncbi.nlm.nih.gov/pmc/articles/PMC7411445/	Databases		Quantitative	Simulation model used to predict		Completed		his study aimed to evaluate whether technical analysis (TA) indicators, commonly used in the financial market to spot security price trend reversals, might be proficiently used also to anticipate a possible increase of SARS-Cov-2 spread	Magnitude of the problem					X									Not reported								Disaster medicine and public health preparedness	Countries outside the Region as well							X
Paulo Cardoso Lins	May	2020	Predicting social distancing index during COVID-19 outbreak through online search engines trends		Databases		Quantitative	Simulation model used to predict		Completed		This study aimed to explore the potential use of Google and YouTube relative search volume to predict social distancing index in Brazil during COVID-19 outbreak and verify the correlation between social distancing measures with the course of the epidemic.	To describe a population							X							No funding was received for this work								MedRxiv	Only countries from the Region							X
Neves	November	2020	Predicting the evolution of the COVID-19 epidemic with the A-SIR model: Lombardy, Italy and SÃ£o Paulo state, Brazil	https://www.ncbi.nlm.nih.gov/pmc/articles/PMC7419264/	Databases		Quantitative	Simulation model used to predict		Completed		we investigate a slightly generalized version of the same model and propose a scheme for fitting the parameters of the model to real data using the time series only of the deceased individuals	Magnitude of the problem					X									None								Physica D. Nonlinear phenomena	Countries outside the Region as well							X
Zhiwei	August	2020	Predicting the Impact of the COVID-19 Pandemic for the Low- and Middle-Income Countries		Databases		Quantitative	Cross-sectional study		Completed		This study predicts the maximum hospital demand and number of infections for the LMICs in the first wave of COVID-19 pandemic	Magnitude of the problem					X							X		Strategic Priority CAS Project - Natural Science Foundation of China - National Key Research and Development Program of China	X							medRxiv	Countries outside the Region as well					X				X
Wang	July	2020	Prediction of epidemic trends in COVID-19 with logistic model and machine learning technics		Databases		Quantitative	Simulation model used to predict		Completed		We integrate the most updated COVID-19 epidemiological data before June 16, 2020 into the Logistic model to fit the cap of epidemic trend, and then feed the cap value into FbProphet model, a machine learning based time series prediction model to derive the epidemic curve and predict the trend of the epidemic	Magnitude of the problem					X									Funds for Basic Scientific Research of Central Universitie	X							Chaos, solitons, and fractals	Countries outside the Region as well							X
Nunes Duarte-Neto	May	2020	Pulmonary and systemic involvement of COVID-19 assessed by ultrasound-guided minimally invasive autopsy.		Directly humans		Quantitative	Other		Completed		to assess the systemic involvement of COVID-19. In order to follow biosafety recommendations	To describe a population					X									Fundac_x0001_ao de Amparo ~ a Pesquisa do Estado de Sao Paulo 2013/17159-2 (Funder https://doi.org/ ~ 10.13039/501100001807); and Bill and Melinda Gates Foundation INV-002396 (Funder https://doi. org/10.13039/100000865).	X			X				Histopathology	Only countries from the Region							X
Sergio	May	2020	Quantifying Effects, Forecasting Releases, and Herd Immunity of the Covid-19 Epidemic in S. Paulo, Brazil		Databases		Quantitative	Simulation model used to predict		Completed		The intent of this work was to build a simple epidemiological tool to estimate the main results for the basic dynamics of the Covid-19 epidemic breakout.	Magnitude of the problem					X									no external funding was received.								MedRxiv	Only countries from the Region							X
Patricio	June	2020	Rapid characterization of the propagation of COVID-19 in different countries		Databases		Quantitative	Simulation model used to predict		Completed		It is clear that there is no universal way of controlling the disease but learning from countries that have been successful in stopping the propagation of the disease can help to adapt local measures that are appropriate to the local population. This is the spirit of this paper: we propose a way to produce indicators or parameters that might help in this direction	Magnitude of the problem			X		X									Basic research support from public funds in Chile are acknowledged: Conicyt AFB180001, Fondecyt 1190036, and Fondecyt 1200867.	X							MedRxiv	Countries outside the Region as well							X	X
Waldecy	April	2020	REGIONAL DETERMINANTS OF THE EXPANSION OF COVID-19 IN BRAZIL	https://www.medrxiv.org/content/10.1101/2020.04.13.20063925v2	Databases		Quantitative	Simulation model used to predict		Completed		This study investigates the regional differences in the occurrence of COVID-19 in Brazil and its relationship with climatic and demographic factors, for this, using data about identified cases of COVID-19 on Brazil from February 26 to April 04, 2020.	Other					X									Not reported								medRxiv	Only countries from the Region							X
Thomas	May	2020	Report 21: Estimating COVID-19 cases and reproduction number in Brazil		Directly humans		Quantitative	Simulation model used to predict		Completed		Motivated by this, we extend a previously published semi-mechanistic Bayesian hierarchical model of COVID-19 epidemiological dynamics [7, 19] to assess the impact of interventions aimed at curbing transmission of COVID-19 across Brazil.	Benefits and harms of an intervention					X									This work used the Cirrus UK National Tier-2 HPC Service at EPCC (http://www.cirrus.ac.uk) funded by the University of Edinburgh and EPSRC (EP/P020267/1). We would like to thank Amazon AWS and Microsoft Azure for computational credits. We would like to thank the Stan Development team for their constant support. We acknowledge the Medical Research Council and FAPESP (MR/S0195/1).			X		X			medRxiv	Only countries from the Region							X
Raigam Jafet	June	2020	Risk factors for mortality in pregnant women with SARS-CoV-2 infection		Databases		Quantitative	Cohort study		Completed		In this research letter, we aimed at evaluating the risk factor associated with maternal mortality secondary to COVID-19 infection in a middle-income country.	Prognosis					X									There were no fundings for this study								MedRxiv	Only countries from the Region
Candido	March	2020	Routes for COVID-19 importation in Brazil		Databases		Quantitative	Cross-sectional study		Completed		we analyze data on airline travellers to Brazil in 2019, who departed from countries that had reported local cases of COVID-19 transmission by 5 March 2020	To describe a population					X									Medical Research Council and Fundação de Amparo à Pesquisa do Estado de São Paulo CADDE partnership award (MR/S0195/1) and a John Fell Research Fund (grant 005166). N.R.F. is supported by a Sir Henry Dale Fellowship (204311/Z/16/Z). D.D.S.C. is supported by the Clarendon Fund and by the Oxford University Zoology Department.	X		X	X				Journal of travel medicine	Only countries from the Region							X
Srijit	April	2020	Search for trends of Covid-19 infection in India, China, Denmark, Brazil, France. Germany and the USA on the basis of power law scaling		Databases		Quantitative	Simulation model used to predict		Completed		To study the nature of gradual spread in cumulative total number of infected people in several countries like China, Denmark, Germany, Brazil, the USA along with India on the basis of power law scaling. T	Magnitude of the problem					X									No funding is received for this work.								MedRxiv	Countries outside the Region as well
Ribeiro	June	2020	Severe airport sanitarian control could slow down the spreading of COVID-19 pandemics in Brazil		Databases		Quantitative	Simulation model used to predict		Completed		We investigated a likely scenario of COVID-19 spreading in Brazil through the complex airport network of the country, for the 90 days after the first national occurrence of the disease	Magnitude of the problem					X									CNPq	X							MedRxiv	Only countries from the Region							X
Shen	July	2020	Socioeconomic restrictions slowdown COVID-19 far more effectively than favorable weather-evidence from the satellite		Databases		Quantitative	Simulation model used to predict		Completed		This study aims to examine how SA reduces the transmission of COVID-19 at global scale. SA is not intended as a substitute to the stringent policies such as city lockdown and mandatory quarantine but rather complementary to idiosyncratic public control methods and medical capacity. More importantly, it objectively reflects the public compliance to these policies.	Benefits and harms of an intervention							X							XS received funding support from Eversource Energy Center at the University of Connecticut, CC received funding from China Scholarship Council, HL receives PhD fellowship from the Finance Department at the University of Connecticut.			X					The Science of the total environment	Countries outside the Region as well	X	X	X	X	X	X	X	X	X	X	X	X	X
Manchein	April	2020	Strong correlations between power-law growth of COVID-19 in four continents and the inefficiency of soft quarantine strategies.	https://aip.scitation.org/doi/10.1063/5.0009454	Databases		Quantitative	Simulation model used to predict		Completed		we analyze the growth of the cumulative number of confirmed infected cases by a novel coronavirus (COVID-19) until March 27, 2020, from countries of Asia, Europe, North America, and South America	Magnitude of the problem					X									Not reported								Chaos	Countries outside the Region as well							X
Josimar	May	2020	Text Mining Approach to Analyze Coronavirus Impact: Mexico City as Case of Study		Databases		Qualitative	Case-study		Completed		This paper aims to analyze the publications of people in Mexico using a Text Mining approach. Specifically, Mexico City is presented as a case study to help understand the impact on society of the spread of Covid-19.	Magnitude of the problem											X			No funding								Preprint medRxiv	Only countries from the Region
Juan	May	2020	The Hybrid Forecasting Method SVR-ESAR forCovid-19		Databases		Quantitative	Simulation model used to predict		Completed		Also, among the best methods for M4-competition are hybrid methods such as SVR with ES and ARIMA [8]. Inspired by these ideas, we decided to design a forecasting hybrid method for the Covid-19 time series.	Magnitude of the problem					X									Not reported								International Journal of Combinatorial Optimization Problems and Informatics	Countries outside the Region as well
Singh	May	2020	The Prediction of COVID-19 Pandemic for top-15 Affected Countries using advance ARIMA model		Databases		Quantitative	Descriptive time series	Simulation model used to predict	Completed		The aim of this study is to identify the top 15 countries with spatial mapping of the confirmed cases. A comparison was done between the identified top 15 countries for confirmed cases, deaths, and recoveries, and an advanced autoregressive integrated moving average (ARIMA) model was used for predicting the COVID-19 disease spread trajectories for the next 2 months.	Magnitude of the problem	To describe a population				X									Not reported								JMIR Public Health Surveill	Countries outside the Region as well							X
Wang	August	2020	Time series prediction for the epidemic trends of COVID-19 using the improved LSTM deep learning method: Case studies in Russia, Peru and Iran		Databases		Quantitative	Simulation model used to predict		Completed		we have developed a forecasting model of COVID-19 by using a deep learning method with rolling update mechanism based on the epidemical data provided by Johns Hopkins Universit	Magnitude of the problem					X									National Key R&D program of China nad Fundamental Research funds for the Central Universities	X							Chaos, solitons, and fractals	Countries outside the Region as well
Souza	June	2020	Trabalhadores informais de aplicativos e o impacto da doenÃ§a pelo novo coronavÃ­rus: uma reflexÃ£o teÃ³rica	https://periodicos.ufpel.edu.br/ojs2/index.php/enfermagem/article/view/18740/11465	Documents		Qualitative	Qualitative		Completed		to reflect on the impact of the pandemic caused by new coronavirus on the performance of informal app workers in Brazil	To describe a population											X			Not reported								. J. nurs. health	Only countries from the Region							x
Shunxiang	July	2020	Transmission Dynamics of Coronavirus Disease 2019 (COVID-19) in the World: The Roles of Intervention and Seasonality		Not described		Quantitative	Simulation model used to predict		Completed		To develop a novel SEIR-CV compartmental model, i.e,. SEIR-CV model, to predict the evolution of COVID-19 pandemic in both China and the rest of the world, and evaluated the impact of intervention strategies and seasonal variations on the disease transmission.	Magnitude of the problem					X									Not reported								MedRxiv	Countries outside the Region as well							X
Moiseis Santos	July	2020	Using the infection fatality rate to predict the evolution of Covid-19 in Brazil	https://www.researchgate.net/publication/342648635_Using_the_infection_fatality_rate_to_predict_the_evolution_of_Covid-19_in_Brazil	Databases		Quantitative	Simulation model used to predict		Completed		to use estimates of Infection Fatality Rate (IFR) for Covid-19 in order to predict the evolution of Covid-19 in Brazi	Magnitude of the problem					X									Not reported								ResearchGate	Only countries from the Region							X
Pires	May	2020	What is the potential for a second peak in the evolution of SARS-CoV-2 in Brazil? Insights from a SIRASD model considering the informal economy	https://www.researchgate.net/publication/341507175_What_is_the_potential_for_a_second_peak_in_the_evolution_of_SARS-CoV-2_in_Brazil_Insights_from_a_SIRASD_model_considering_the_informal_economy	Databases		Quantitative	Simulation model used to predict		Completed		we intend to discuss the effectiveness of social distance policies in developing and emerging countries where the share of informal employment in total employment is very high	Magnitude of the problem					X									Brazilian funding agencies CNPq, CAPES and FAPERJ	X							ResearchGate	Only countries from the Region							X
Garcia	July	2020	Willingness to pay for a COVID-19 vaccine high in Chile	https://www.sciencedirect.com/science/article/pii/S0264410X20308549?via%3Dihub	Directly humans		Quantitative	Cross-sectional study	Simulation model used to predict	Completed		s to estimate the individual’s willingness to pay (WTP) for a hypothetical COVID-19 vaccine and, at the same time, find the main factors that determine this valuation	Costs and value for money	To describe a population								x				X	None								PharmacoEconomics & outcomes news	Only countries from the Region								X
Jacques	May	2020	Worldwide Effectiveness of Various Non-Pharmaceutical Intervention Control Strategies on the Global COVID-19 Pandemic: A Linearised Control Model		Databases		Quantitative	Simulation model used to predict		Completed		Recently, the total level of NPI stringency has been classified by the Oxford COVID-19 Government Response Tracker (OxCGRT) team and a nominal index measure has been defined for use by the wider international community. We address the use of this index measure to establish the degree and characteristics of control of the transmission rate of the virus within a representative sample of countries i…	Benefits and harms of an intervention							X							South African Department of Science and Innovation South African National Research Foundation SA-CERN Program National E-science Postgraduate Teaching and Training Platform IEEE			X					MedRxiv	Countries outside the Region as well							X	X
Atamari-Anahui	September	2020	[Characterization of coronavirus disease 2019 (COVID-19) in children and adolescents in Latin American and the Caribbean countries: A descriptive study]	https://dx.doi.org/10.5867/medwave.2020.08.8025	Databases		Quantitative	Cross-sectional study		Completed		Describir la frecuencia de casos, defunciones, incidencia acumulada y letalidad atribuida a COVID-19 en niños y adolescentes de países de América Latina y El Caribe.	To describe a population					x									No funding								Pan American Journal of Public Health	Only countries from the Region		x				x	x	x	x		x		x
RuizBrunner	August	2020	[COVID-19 and the reality of people with disabilities in Argentina: possibilities of complying with the considerations of the World Health Organization]	https://dx.doi.org/10.31053/1853.0605.v77.n3.28767	Directly humans		Quantitative	Cross-sectional study		Completed		Conocer si las consideraciones OMS relativas a las personas con discapacidad pueden cumplirse y si existen diferencias en su cumplimiento entre grupos etarios.	To describe a population											x			El trabajo fue financiado por la Universidad Nacional de Córdoba mediante financiamiento de SECyT (Resol SECyT N°411/18).			x					Medicina	Only countries from the Region		x
Toro	April	2020	[COVID-19 epidemic in chile: impact on emergency services care and specific pathologies]	https://dx.doi.org/10.4067/s0034-98872020000400558	Databases		Quantitative	Cross-sectional study		Completed		evaluar si el inicio de la epidemia por COVID-19 en Chile se asoció a una disminución en el número de consultas en Servicios de Urgencia, especialmente en patologías no directamente relacionadas como las enfermedades cardiovasculares.	Magnitude of the problem												x		Not reported								Revista De La Facultad De Ciencias Médicas De Córdoba	Only countries from the Region								x
WilchesVisbal	September	2020	[Mathematical approach of the SIR epidemiological model for the comprehension of the containment measures against the Covid-19.]	https://www.mscbs.gob.es/biblioPublic/publicaciones/recursos_propios/resp/revista_cdrom/VOL94/C_ESPECIALES/RS94C_202009109.pdf	Databases		Quantitative	Simulation model used to predict		Completed		the mathematical development of the SIR model and its application to predict the course of the Covid-19 pandemic in the city of Santa Marta (Colombia), in order to understand the reason behind several of the measures of containment adopted by the States of the world in the fight against the pandemic.	Magnitude of the problem					x									Not reported								MEDICINA (Buenos Aires)	Only countries from the Region									x
Alomo	August	2020	[Psychological effects during the COVID-19 outbreak in Argentina]	https://dx.doi.org/10.31053/1853.0605.v77.n3.28561	Directly humans		Quantitative	Cross-sectional study		Completed		The objective of this study was to explore through a survey, the attitudes and fears towards the COVID-19, the presence of depressive symptoms and the pattern of alcohol consumption of the argentine population during quarantine	Views and preferences													x	No funding								Rev Panam Salud Publica	Only countries from the Region		x
Geremia	September	2020	200 Years of Florence and the challenges of nursing practices management in the COVID-19 pandemic	https://dx.doi.org/10.1590/1518-8345.4576.3358	Directly humans		Qualitative	Narrative		Completed		to analyze the main challenges of nursing in facing Coronavirus Disease-19 under the perspective of nurse managers in the west macro-region of Santa Catarina	Views and preferences												x		Not reported								Revista panamericana de salud publica	Only countries from the Region							x
Vera-Hernandez	October	2020	81 Implementing a Telehealth System in Baja California, Mexico to Address COVID-19 Pandemic	http://dx.doi.org/10.1016/j.annemergmed.2020.09.091	Directly humans		Qualitative	Case-study		Completed	yes	This paper describes the development and deployment of a rapid response emergency telemedicine system to address the coronavirus pandemic in the State of Baja California, Mexico by coordinating government agencies, private technology companies, public universities, a private academic center and volunteer resources to deliver an enhanced level of care	How and why it works													x	Not reported								The Journal of The European Academy of Dermatology and Venereology	Only countries from the Region
Vecchio	August	2020	Adverse effects of lopinavir/ritonavir in critically ill patients with COVID-19	http://www.medicinabuenosaires.com/PMID/33048786.pdf	Directly humans		Quantitative	Cross-sectional study		Completed		Describe adverse effects of lopinavir/ritonavir in critically ill patients with COVID-19	Benefits and harms of an intervention						x		x						Not reported								Medicina (Buenos Aires)	Only countries from the Region		x
Coelho	September	2020	Assessing the spread of COVID-19 in Brazil: Mobility, morbidity and social vulnerability	https://dx.doi.org/10.1371/journal.pone.0238214	Databases		Quantitative	Simulation model used to predict		Completed		In this study we identified which areas in the country were the most vulnerable for COVID-19, both in terms of the risk of arrival of cases, the risk of sustained transmission and their social vulnerability.	Magnitude of the problem					x									Not reported								Plos One	Only countries from the Region							x
Paz	September	2020	Behavioral and sociodemographic predictors of anxiety and depression in patients under epidemiological surveillance for COVID-19 in Ecuador	https://dx.doi.org/10.1371/journal.pone.0240008	Directly humans		Quantitative	Cross-sectional study		Completed		to assess the mental health symptoms and associated sociodemographic variables and behaviors during the confinement of people who were part of the epidemiological surveillance program for COVID-19 established by the Ecuadorian Ministry of Public Health during March and April 2020.	Magnitude of the problem	To describe a population												x	This study was funded by Dirección General de Investigación, Universidad de Las Américas, Quito-Ecuador. The funding organization had no role in study design, data collection and analysis, decision to publish, or preparation of the manuscript.			x					PLOS ONE	Only countries from the Region
Valente	October	2020	Brazil Covid-19: Change of hospitalizations and deaths due to burn injury?	http://dx.doi.org/10.1016/j.burns.2020.10.009	Databases		Quantitative	Single before and after		Completed		This study aimed to evaluate the number of hospitalizations and the number of deaths caused by burns during the pandemic period of COVID-19 in Brazil	Magnitude of the problem					x									Not reported								Burns	Only countries from the Region							x
Vieira-Meyer	September	2020	Brazilian primary and secondary public oral health attention: are dentists ready to face COVID-19 Pandemic?	http://dx.doi.org/10.1017/dmp.2020.342	Directly humans		Quantitative	Cross-sectional study		Completed		To investigate knowledge and practice of Brazilian public primary and secondary health care dentists during the coronavirus disease (COVID-19) pandemic	Views and preferences												x		Departamental funding			x					Disaster Medicine and Public Health Preparedness	Only countries from the Region							x
Goes	September	2020	Challenges faced by pediatric nursing workers in the face of the COVID-19 pandemic	https://dx.doi.org/10.1590/1518-8345.4550.3367	Directly humans		Qualitative	Other		Completed		to identify the challenges pediatric nursing workers face as a result of the COVID-19 pandemic	Views and preferences												x		Not reported								Revista Latino-Americana Enfermagem	Only countries from the Region							x
Souza	August	2020	Circulatory System Diseases in Patients with COVID-19: Description of Clinical and Epidemiological Profile of 197 Deaths	https://dx.doi.org/10.36660/abc.20200453	Databases		Quantitative	Cross-sectional study		Completed		descrever o perfil clínico e epidemiológico de óbitos por COVID-19 que tinham doenças do aparelho circulatório previamente.	To describe a population					x									Not reported								Arquivos Brasileiros de Cardiologia	Only countries from the Region							x
Teixeira	July	2020	Circumnavigating the challenges of COVID-19 for Indigenous people: perspectives for public health	http://dx.doi.org/10.1016/j.puhe.2020.07.021	Databases		Quantitative	Cross-sectional study		Completed		Describe the cases and deaths of brazilian indigenous population due to COVID-19	To describe a population	Magnitude of the problem				x						x			CNPq, CAPES, and FAPEMIG			x					Public Health	Only countries from the Region							x
Ribeiro	September	2020	City size and the spreading of COVID-19 in Brazil	https://dx.doi.org/10.1371/journal.pone.0239699	Databases		Quantitative	Cross-sectional study		Completed		investigate how population size is associated with cases and deaths by COVID-19 in Brazilian cities.	Magnitude of the problem					x									This research was supported by Coordenação de Aperfeiçoamento de Pessoal de Nível Superior (CAPES) and Conselho Nacional de Desenvolvimento Científico e Tecnológico (CNPq). H.V.R. thanks for the financial support of CNPq (Grant Nos. 407690/2018-2 and 303121/2018-1). M.P. acknowledges financial support of the Slovenian Research Agency (Grant Nos. J4-9302, J1-9112, and P1-0403).	x							Plos ONE	Only countries from the Region							x
Palamim	August	2020	COVID-19 - The Availability of ICU Beds in Brazil during the Onset of Pandemic	https://dx.doi.org/10.5334/aogh.3025	Databases		Quantitative	Cross-sectional study		Completed		To describe and intercorrelate epidemiology and geographic data from Brazil about the number of intensive care unit (ICU) beds at the onset of COVID-19 pandemic.	Magnitude of the problem					x									Not reported								Annals of Global Health	Only countries from the Region							x
Sorbara	August	2020	COVID-19 and the forgotten pandemic: follow-up of neurocognitive disorders during lockdown in Argentina	http://dx.doi.org/10.1016/j.nrl.2020.07.015	Directly humans		Quantitative	Cross-sectional study		Completed		Determine the frequency of medical visit in relationship with neurocognitive pathologies and other variables that can predict a medical visit from the beginning of the quarantine period.	To describe a population					x								x	Not reported								Neurología	Only countries from the Region		x
Pinto	July	2020	Covid-19 growth rate analysis: application of a low-complexity tool for understanding and comparing epidemic curves	https://dx.doi.org/10.1590/0037-8682-0331-2020	Databases		Quantitative	Validation of a simulation model		Completed		to quantify the acceleration of daily confirmed cases and death curves using the polynomial interpolation method.	Magnitude of the problem					x									Not reported								Revista da Sociedade Brasileira de Medicina Tropical	Countries outside the Region as well							x
VeigaESilva	August	2020	COVID-19 Mortality Underreporting in Brazil: Analysis of Data From Government Internet Portals	https://dx.doi.org/10.2196/21413	Databases		Quantitative	Cross-sectional study		Completed		This study investigates the underreporting of cases and deaths related to COVID-19 in the most affected cities in Brazil, based on public data available from official Brazilian government internet portals, to identify the actual impact of the pandemic.	Magnitude of the problem					x									The authors would like to thank CEPID CeMEAI and FAPESP (process 2013/07375-0) for supporting this work.			x					Journal of Medical Internet Research	Only countries from the Region							x
Carvalho	August	2020	COVID-19 pandemic and the judicialization of health care: an explanatory case study	https://dx.doi.org/10.1590/1518-8345.4584.3354	Documents		Qualitative	Case-study		Completed		to identify the reasons that led to the judicialization of health care in the context of the COVID-19 pandemic; describe the outcomes of lawsuits concerning health care involving the COVID-19; and analyze the cases of health care judicialization intended to ensure the population’s right to health.	Views and preferences												x		Not reported								Revista Latin-Americam Enfermagem	Only countries from the Region							x
Urban	September	2020	COVID-19 pandemic: Solid waste and environmental impacts in Brazil	http://dx.doi.org/10.1016/j.scitotenv.2020.142471	Databases		Quantitative	Cross-sectional study		Completed		The aim of this study was to assess environmental impacts caused by shifts on solid waste production and management due to the COVID-19 pandemic.	Magnitude of the problem											x			Not reported								Science of the Total Environment	Only countries from the Region							x
Martinez	October	2020	COVID's Impact on Radiation Oncology: A Latin American Survey Study	https://dx.doi.org/10.1016/j.ijrobp.2020.06.058	Documents		Quantitative	Cross-sectional study		Completed		To administer the American Society for Radiation Oncology (ASTRO) survey across Latin America to assist in identifying the impact of COVID-19 on radiation therapy services on our region.	Magnitude of the problem												x		No funding declared to be received.								Int J Radiation Oncol Biol Phys	Only countries from the Region		x				x	x	x	x	x			x
UgliaraBarone	October	2020	Decentralized COVID-19 measures in Brazil were ineffective to protect people with diabetes	http://dx.doi.org/10.1016/j.dsx.2020.10.005	Directly humans		Quantitative	Cross-sectional study		Completed		The aim of our observational study was to assess whether these measures achieved their objective	Benefits and harms of an intervention												x		No funding								Diabetes and Metabolic Syndrome:Clinical research and review	Only countries from the Region							x
Niquini	July	2020	Description and comparison of demographic characteristics and comorbidities in SARI from COVID-19, SARI from influenza, and the Brazilian general population	https://dx.doi.org/10.1590/0102-311x00149420	Databases		Quantitative	Cross-sectional study		Completed		to describe patients hospitalized for severe acute respiratory illness (SARI) due to COVID-19 (SARI-COVID) in Brazil according to demographic characteristics and comorbidities up to the 21st Epidemiological Week of 2020.	To describe a population					x									R. M. Lana é bolsista PDJ Inova Fiocruz. D. A. M. Villela e A. G. Pacheco são bolsistas do Conselho Nacional de Desenvolvimento Científico e Tecnológico (CNPq; Ref. 309569/2019-2 e 307489/2018-3). A. G. Pacheco é Jovem Cientista do Nosso Estado da Fundação de Amparo à Pesquisa do Estado do Rio de Janeiro (FAPERJ; E26/203.172/2017).	x							Cadernos de Saúde Pública	Only countries from the Region							x
Moraes	September	2020	Determinants of physical distancing during the covid-19 epidemic in Brazil: effects from mandatory rules, numbers of cases and duration of rules	https://dx.doi.org/10.1590/1413-81232020259.21892020	Databases		Quantitative	Simulation model used to predict		Completed		To identify the eterminants of physical distancing during the covid-19 epidemic in Brazil	Implementation barriers and facilitators					x						x			Not reported								Ciência & Saúde Coletiva	Only countries from the Region							x
Zylberman	June	2020	Development of a hyperimmune equine serum therapy for COVID-19 in Argentina	http://www.medicinabuenosaires.com/PMID/32658841.pdf	Animals		Basic science	Basic sciences		Completed		describe the rapid and efficient production of therapeutic hyperimmune sera from which we obtained the Neutralizing Equine Anti Shiga Toxin (NEAST) F(ab´)2 fragment products that will be entering clinical trials in the next weeks.	Other								x						This work was partially supported by the Consejo Nacional de Investigaciones Científicas y Técnicas (CONICET), the Ministerio de Ciencia, Tecnología e Innovación (MINCyT), and the Agencia Nacional de Promoción de la Investigación, el Desarrollo Tecnológico y la Innovación, under the Coronavirus Unit Initiative (Grant No. IP-COVID-19 #609-746).	x							MEDICINA (Buenos Aires)	Only countries from the Region		x
Steele	September	2020	Dietary changes in the NutriNet Brasil cohort during the covid-19 pandemic	https://dx.doi.org/10.11606/s1518-8787.2020054002950	Directly humans		Quantitative	Cohort study		Completed		To describe the dietary characteristics of participants in the NutriNet Brasil cohort immediately before and during the covid-19 pandemic.	Magnitude of the problem					x									Funding data. Conselho Nacional de Desenvolvimento Científico e Tecnológico. Grant numbers Processo 408365/2017-0	x							Revista De Saúde Pública	Only countries from the Region							x
Thome	August	2020	Differences in the prevalence of risk factors for severe COVID-19 across regions of Sao Paulo City	https://dx.doi.org/10.1590/1980-549720200087	Directly humans		Quantitative	Cross-sectional study		Completed		estimate the prevalence of risk factors for severe COVID-19 for people living in São Paulo City according to sociodemographic characteristics and city region using data from a population-based household survey.	Magnitude of the problem					x									No financial support								Revista Brasileira de Epidemiologia	Only countries from the Region							x
Campo	September	2020	Early public research funding response to COVID-19 pandemic in Brazil	https://dx.doi.org/10.1590/0037-8682-0522-2020	Documents	Databases	Quantitative	Other		Completed		This study investigated the role of early public research funding regarding the COVID-19 pandemic in Brazil	Other												x		No funding								Journal of the Brazilian Society of Tropical Medicine	Only countries from the Region							x
Hallal	August	2020	EPICOVID19 protocol: repeated serological surveys on SARS-CoV-2 antibodies in Brazil	https://dx.doi.org/10.1590/1413-81232020259.25532020	Directly humans		Quantitative	Cross-sectional study		Ongoing		The aims of the project are: (1) To estimate the proportion of the Brazilian population, as represented by sentinel cities, that present antibodies for SARS-CoV-2; (2) To determine the proportion of the individuals with antibodies that presented subclinical or asymptomatic infections; (3) To evaluate the most common symptoms reported by the positive subjects; (4) To analyze times trends by compar…	To describe a population			x		x									Brazilian Ministry of Health	x							Ciencia & Saude Coletiva	Only countries from the Region							x
Machado	September	2020	Estimates of the impact of COVID-19 on mortality of institutionalized elderly in Brazil	https://dx.doi.org/10.1590/1413-81232020259.14552020	Databases		Quantitative	Simulation model used to predict		Completed		to estimate the impact of COVID-19 on mortality of institutionalized elderly in Brazil.	Magnitude of the problem					x									Not reported								Ciência & Saúde Coletiva	Only countries from the Region							x
Silva	August	2020	Excess mortality in Brazil in times of Covid-19	https://dx.doi.org/10.1590/1413-81232020259.23642020	Databases		Quantitative	Descriptive time series		Completed		descrever de forma exploratória a relação entre óbitos observados nos meses em que a epidemia de COVID-19 chegou ao Brasil até o momento, comparando-se com o número de óbitos esperados, tendo como referência o ano de 2019 por capital e interior nas unidades federativas e Distrito Federal segundo sexo.	Magnitude of the problem					x									Not reported								Ciência & Saúde Coletiva	Only countries from the Region							x
Orellana	July	2020	Explosion in mortality in the Amazonian epicenter of the COVID-19 epidemic 19	https://dx.doi.org/10.1590/0102-311x00120020	Databases		Quantitative	Ecological study		Completed		aimed to analyze excess overall mortality according to Epidemiological Week (EW) in order to identify changes potentially associated with the epidemic in Manaus.	Magnitude of the problem					x									Not reported								Cadernos de Saúde Pública	Only countries from the Region							x
Maciel	September	2020	Factors associated with COVID-19 hospital deaths in Espirito Santo, Brazil, 2020	https://dx.doi.org/10.1590/S1679-49742020000400022	Databases		Quantitative	Cross-sectional study		Completed		To analyze factors associated with the deaths of individuals hospitalized with COVID-19 in the state of Espírito Santo, Brazil.	To describe a population					x									Not reported								Epidemiologia e Serviços de Saúde	Only countries from the Region							x
Pereira-Avila	September	2020	Factors associated with the use and reuse of face masks among Brazilian individuals during the COVID-19 pandemic	https://dx.doi.org/10.1590/1518-8345.4604.3360	Directly humans		Quantitative	Cross-sectional study		Completed		to identify the factors associated with the use and reuse of masks among Brazilian individuals in the context of the COVID-19 pandemic.	Implementation barriers and facilitators							x				x			Financial support: Conselho Nacional de Desenvolvimento Científico e Tecnológico (CNPq), Brazil, grant #401371/2020-4.	x							Revista Latino-Americana de Enfermagem	Only countries from the Region							x
[truncated: 1,005 more rows]
[truncated: 20 more columns]
